# Supplementary material for: Association between long COVID and vaccination: A 12-month follow-up study in a low- to middle-income country
Source: PLoS One. 2023 Nov 22;18(11):e0294780. doi: 10.1371/journal.pone.0294780 (PMC10664948; doi:10.1371/journal.pone.0294780)
Supplement: S1 Data — (CSV) [file pone.0294780.s001.csv]

IDNO	age	Age60	Gender	DM	HTN	Others	Twocomorbids	statusatfollowup	Disease	LOSindexadm	Nonsevere	Criticaldisease	IMV	NIVuse	Vaccinationstatus	Vaccinated_anydose	FV	v1	Readmissions	noofvisits	inpathosp	yesnoofvisits	severity	Financialissues	LongCovid	Asymptomatic	Nosymptoms	Fatiguenew	FeverishNew	Diseaserelated	Tasteloss	Cough1	ShortnessofBreath1	Ambulatingdifficulty	Dyspnea	Return1Employ	Return60Empy	Fatigue1	NHYAbefore	NHYAnow	O2use	CPAP	cCPAP	abdpain	wtloss	returnna	returnemp	return60	reducedhours
10	40	0	1	2	1	2	2	Alive	1	4	0	2	0	0	2	1	0	0	2		No			0	1	Yes	1	2	2	2	2	2	2	2	2	1	1	0	1	1	No	No	No	No	No	Yes	Yes	Yes	No
11	55	0	1	2	1	2	2	Alive	2	5	1	2	0	0	2	1	0	0	2		No			1	2	No	2	2	2	1	2	2	2	2	2	1	1	0	1	1	No	No		No	No	Yes	Yes	Yes	No
12	60	1	0	1	2	2	2	Alive	3	13	0	1	0	1	2	1	0	0	2		No			1	2	No	2	1	2	2	2	2	1	2	1	4	4	1	1	2	Yes	No	No	No	No	Yes
17	60	1	0	2	1	2	2	Alive	3	4	0	1	0	1	2	1	0	0	2		No			1	2	No	2	2	2	1	2	2	2	2	2	4	4	0	1	1	No	No	No	No	No	Yes
23	46	0	1	2	1	2	2	Alive	3	6	0	1	0	1	2	1	0	0	2		No			1	2	No	2	1	2	1	1	2	1	1	1	1	2	1	1	2	Yes	No	No	No	No	No	Yes	No	Yes
28	72	1	0	2	1	2	2	Alive	3	6	0	1	0	1	1	1	1	1	2		No			0	2	No	2	1	2	1	2	2	2	2	2	4	4	1	1	1	No	No	No	No	No	No
31	64	1	1	1	2	2	2	Alive	3		0	1	0	0	3	0	0	0	1	1	No			1	1	Yes	1	2	2	2	2	1	2	1	1	1	2	0	3	3	No	No	No	No	No	Yes	Yes	No	Yes
49	36	0	0	3	3	3	2	Alive	1		0	2	0	0	2	1	0	0	2		No			1	1	Yes	1	2	2	2	2	2	2	2	2	4	4	0	1	1				No	No	Yes
108	60	1	1	1	2	2	2	Alive	3		0	1	0	0	3	0	0	0	2		No			0	1	Yes	1	2	2	2	2	2	2	2	2	1	1	0	1	1	No	No	No	No	No	No	Yes	Yes	No
122	52	0	0	2	1	2	2	Alive	2	2	1	2	0	0	2	1	0	0	2		No			1	2	No	2	1	2	1	2	2	2	2	1	1	1	1	1	2	No	No	No	No	No	No	Yes	Yes	No
144	56	0	1	1	2	2	2	Alive	2	2	1	2	0	0	1	1	1	1	2		No			0	1	Yes	1	2	2	2	2	2	2	2	2	1	1	0	1	1	No	No	No	No	No	No	Yes	Yes	No
157	82	1	1	2	1	2	2	Alive	1	6	0	2	0	1	1	1	1	1	1	3	Yes	3	ICU/SCU	1	1	Yes	1	2	2	2	2	2	2	2	2	4	4	0	1	2	No	No	No	No	No	No
163	64	1	0	1	2	2	2	Alive	1	6	0	2	0	1	1	1	1	1	2		No			1	2	No	2	1	2	2	2	2	1	1	1	4	4	1	1	2	Yes	No	No	No	No	No
175	56	0	1	2	2	1	1	Alive	2	6	1	2	0	0	1	1	1	1	1	2	Yes	2	ICU/SCU	0	1	Yes	1	2	2	2	2	2	2	2	2	4	4	0	3	3	No	No	No	No	No	No
181	65	1	1	2	1	2	2	Alive	1	4	0	2	0	0	1	1	1	1	2		No			0	1	Yes	1	2	2	2	2	2	2	2	2	1	1	0	1	1	Yes	No	No	No	No	No	Yes	Yes	No
184	49	0	1	3	3	3	2	Alive	1	2	0	2	0	0	3	0	0	0	2		No			0	2	No	2	1	2	1	2	2	2	2	2	1	1	1	1	1	Yes	No	No	No	No	No	Yes	Yes	No
192	64	1	0	2	2	1	1	Alive	3	7	0	1	0	1	1	1	1	1	2		No			1	2	No	2	1	2	2	2	2	2	2	2	4	4	1	1	1	Yes	No	No	No	No	No
193	45	0	1	1	2	2	2	Alive	1	4	0	2	0	0	3	0	0	0	2		No			0	2	No	2	1	2	1	2	2	2	2	2	1	1	1	1	1	Yes	No	No	No	No	No	Yes	Yes	No
217	57	0	1	3	3	3	2	Alive	1		0	2	0	0	2	1	0	0	2		No			1	1	Yes	1	3	2	2	2	2	2	2	2	4	4	0	2	2	No	No	No	No	No	No
236	36	0	0	3	3	3	2	Alive	1		0	2	0	0	2	1	0	0	2		No			0	1	Yes	1	3	2	1	2	2	2	2	1	4	4	0	1	3	No	No	No	No	No	No
269	60	1	1	1	2	2	2	Alive	3		0	1	0	0	3	0	0	0	2		No			0	1	Yes	1	3	2	2	2	1	2	2	2	1	4	0	1	1	No	No	No	No	No	No	Yes		No
305	62	1	0	1	2	2	2	Alive	1	5	0	2	0	1	2	1	0	0	2		No		Non-severe	1	1	Yes	1	2	2	2	2	2	2	2	2	4	4	0	2	2	No	No	No	No	No	No
310	52	0	0	2	1	2	2	Alive	1	3	0	2	0	0	2	1	0	0	2		No		Non-severe	0	1	Yes	1	3	2	2	2	2	2	2	2	4	4	0	1	1	No	No	No	No	No	No
313		0	0	1	2	2	2	Alive	1	5	0	2	0	1	3	0	0	0	2		No		Non-severe	1	1	Yes	1	3	2	2	2	1	1	1	1	4	4	0	2	3	No	No	No	No	Yes	Yes
316	57	0	0	1	2	2	2	Alive	1	5	0	2	0	1	2	1	0	0	2		No		Non-severe	1	2	No	2	1	2	2	2	1	1	1	1	4	4	1	1	2	No	No	No	No	Yes	No
330	64	1	1	1	2	2	2	Alive	3		0	1	0	1	3	0	0	0	1	1	Yes		ICU/SCU	1	1	Yes	1	2	2	1	2	1	2	1	1	1	2	0	2	3	No	No	No	No	No	Yes	Yes	No	Yes
342	47	0	0	2	1	2	2	Alive	1	7	0	2	0	1	2	1	0	0	2		No		Non-severe	1	1	Yes	1	2	2	2	2	2	2	2	2	4	4	0	1	1	No	No	No	No	Yes	No
344	65	1	0	1	2	2	2	Alive	1	4	0	2	0	1	2	1	0	0	2		No		Non-severe	0	1	Yes	1	2	2	2	2	2	2	2	1	4	4	0	1	2	No	No	No	No	Yes	No
349	41	0	1	3	3	3	2	Alive	1	5	0	2	0	1	3	0	0	0	2		No		Non-severe	0	1	Yes	1	2	2	2	2	2	2	2	2	1	1	0	1	1	No	No	No	No	No	No	Yes	Yes	No
358	47	0	1	3	3	3	2	Alive	1	2	0	2	0	0	2	1	0	0	2		No			0	1	Yes	1	2	2	2	2	2	2	2	2	1	1	0	1	1	No	No	No	No	No	No	Yes	Yes	No
375	73	1	1	2	1	2	2	Alive	1	4	0	2	0	0	3	0	0	0	2		No		Non-severe	0	2	No	2	2	1	2	2	2	2	2	1	2	2	0	2	2	No	No	No	No	No		No	No	No
376	51	0	1	2	2	1	1	Alive	2	1	1	2	0	0	3	0	0	0	2		No			0	2	No	2	2	2	2	2	1	1	2	2	1	1	0	1	1	No	No	No	No	No	Yes	Yes	Yes	No
382	51	0	1	2	2	1	1	Alive	1	4	0	2	0	0	3	0	0	0	1		No			0	2	No	2	1	2	2	2	2	2	2	2	1	1	1	1	1	No	No	No	No	No	No	Yes	Yes	No
398	56	0	0	3	3	3	2	Alive	3		0	1	0	0	3	0	0	0	2		No			0	1	Yes	1	2	2	2	2	2	2	2	2	2	2	0	1	1	No	No	No	No	No	No	No	No	No
404	76	1	1	1	2	2	2	Alive	1	7	0	2	0	0	3	0	0	0	1		No			0	2	No	2	1	1	2	2	1	2	2	1	2	2	1	3	3	No	No	No	No	No	Yes	No	No	No
406	75	1	1	2	1	2	2	Alive	1	7	0	2	0	0	3	0	0	0	1	1	Yes	1		1	2	No	2	1	1	1	2	1	1	1	1	2	4	1	3	3	No	No	No	No	No	No	No
409	53	0	1	2	1	2	2	Alive	1	4	0	2	0	0	3	0	0	0	2		No			0	1	Yes	1	2	2	2	2	2	2	2	2	1	1	0	2	2	No	No	No	No	Yes	No	Yes	Yes	No
417	72	1	0	1	2	2	2	Alive	2	3	1	2	0	0	3	0	0	0	1	1	Yes	1	Non-severe	0	2	No	2	1	2	1	1	2	2	2	1	2	4	1	3	3	No	No	No	No	No	No	No
420	51	0	1	1	2	2	2	Alive	2	2	1	2	0	0	3	0	0	0	2		No			0	1	Yes	1	2	2	2	2	2	2	2	1	1	1	0	1	1	No	No	No	No	Yes	No	Yes	Yes	No
425	53	0	1	1	2	2	2	Alive	3	7	0	1	0	1	3	0	0	0	1	1	Yes	1	ICU/SCU	0	2	No	2	1	2	2	2	2	1	2	1	2	2	1	1	2	No	No	No	No	No	Yes	No	No	No
426	63	1	1	3	3	3	2	Alive	1	2	0	2	0	0	3	0	0	0	2		No			0	2	No	2	2	2	2	2	2	2	2	2	2	4	0	1	1	No	No	No	No	Yes	No	No
428	51	0	1	2	1	2	2	Alive	3	4	0	1	0	1	3	0	0	0	2		No			1	1	Yes	1	2	2	2	2	2	2	2	2	1	1	0	1	1	No	No	No	No	No	No	Yes	Yes	Yes
437	55	0	1	1	2	2	2	Alive	2	2	1	2	0	0	4			0	2		No			0	2	No	2	2	2	2	2	2	2	2	2	1	1	0	1	1	No	No	No	No	No	No	Yes	Yes	Yes
445	63	1	0	2	2	1	1	Alive	1	2	0	2	0	0	3	0	0	0	2		No		Non-severe	0	2	No	2	2	2	2	2	2	2	2	2	2	4	0	2	2	No	No	No	No	No	No	No
450	64	1	1	1	2	2	2	Alive	1	5	0	2	0	1	2	1	0	0	2		No		Non-severe	0	1	Yes	1	2	2	2	2	2	2	2	2	4	4	0	1	1	No	No	No	No	Yes	Yes
452	55	0	1	2	1	2	2	Alive	1	5	0	2	0	1	2	1	0	0	2		No			0	1	Yes	1	2	2	2	2	2	2	2	2	1	1	0	1	1	No	No	No	No	No	Yes	Yes	Yes	No
457	26	0	1	3	3	3	2	Alive	1	4	0	2	0	1	3	0	0	0	2		No			0	1	Yes	1	2	2	2	2	2	2	2	2	4	4	0	1	1	No	No	No	No	No	No
467	44	0	1	2	1	2	2	Alive	1	4	0	2	0	0	3	0	0	0	2		No			0	1	Yes	1	2	2	2	2	2	2	2	2	1	1	0	1	1	No	No	No	No	No	No	Yes	Yes
468	51	0	0	2	1	2	2	Alive	1	4	0	2	0	0	2	1	0	0	2		No			0	1	Yes	1	2	2	2	2	2	2	2	2	4	4	0	1	1	No	No	No	No	Yes	Yes
479	72	1	0	2	1	2	2	Alive	1	6	0	2	0	1	1	1	1	1	2		No			0	1	Yes	1	2	2	2	2	2	1	2	1	4	4	0	2	2	No	No	No	No	No	No
308	87	1	0	1	2	2	2	Dead	3	15	0	1	1	1	3	0	0	0	3				Non-severe	0	3		4	4	4	4	4	4	4	4	4	4	4
470	82	1	1	1	2	2	2	Dead	2	15	1	2	1	1	3	0	0	0	1	1	Yes	1	ICU/SCU	0	3		4	4	4	4	4	4	4	4	4	4	4
8	71	1	1	1	2	2	2	Alive	3	22	0	1	0	0	2	1	0	0	2		No			1	2	No	2	1	2	2	2	2	2	2	2	4	4	1	1	1	Yes	No	No	No	No	Yes
20	50	0	0	1	2	2	2	Alive	3	5	0	1	0	1	3	0	0	0	2		No			1	2	No	2	1	2	1	1	2	1	2	1	4	4	1	1	2	Yes	No	No	No	No	Yes
25	49	0	1	1	2	2	2	Alive	3	7	0	1	0	1	3	0	0	0	2		No			1	1	Yes	1	2	2	2	2	2	2	2	2	4	4	0	3	3	Yes	No	No	No	No	No
26	71	1	0	1	2	2	2	Alive	1	6	0	2	0	0	3	0	0	0	1	1	Yes	1	Non-severe	0	2	No	2	1	2	1	2	2	1	1	1	4	4	1	1	3	Yes	No	No	No	No	Yes
29	48	0	0	1	2	2	2	Alive	3	17	0	1	0	1	3	0	0	0	2		No			0	2	No	2	1	2	2	2	2	2	2	2	4	4	1	1	1	Yes	No	No	No	No	No
50	44	0	1	2	1	2	2	Alive	1		0	2	0	0	3	0	0	0	2		No			0	1	Yes	1	2	2	2	2	2	1	2	1	1	1	0	1	1				No	No	No	Yes	Yes	No
51	82	1	0	1	2	2	2	Alive	1		0	2	0	0	3	0	0	0	2		No			0	1	Yes	1	2	2	1	2	2	1	2	2	4	4	0	2	4				No	No	Yes
53	70	1	0	1	2	2	2	Alive	1		0	2	0	0	3	0	0	0	1		Yes	2	Non-severe	0	1	Yes	1	3	2	1	2	2	2	2	1	4	4	0	1	3	No	No	No	No	No	No
58	43	0	1	1	2	2	2	Alive	1		0	2	0	0	2	1	0	0	2		No			0	1	Yes	1	2	2	2	2	2	2	2	2	1	1	0	1	1				No	No	No	Yes	Yes	No
73	55	0	1	1	2	2	2	Alive	3		0	1	0	0	3	0	0	0	2		No			1	1	Yes	1	2	2	2	2	2	2	2	2	1	1	0	1	1	No	No	No	No	No	No	Yes	Yes	No
74	46	0	1	3	3	3	2	Alive	1		0	2	0	0	2	1	0	0	2		No			0	1	Yes	1	2	1	2	2	2	2	2	2	1	1	0	1	1	No	No	No	No	No	No	Yes	Yes	No
112	81	1	0	3	3	3	2	Alive	3	13	0	1	0	1	3	0	0	0	2		No			0	2	No	2	1	2	1	2	2	1	1	1	4	4	1	2	3	Yes	No	No	No	No	No
120	69	1	1	1	2	2	2	Alive	3	8	0	1	1	1	2	1	0	0	2		No			1	2	No	2	1	2	2	2	2	2	2	2	4	4	1	1	1	Yes	No	No	No	No	No
153	69	1	0	1	2	2	2	Alive	2	2	1	2	0	0	3	0	0	0	1	1	Yes	1	ICU/SCU	1	1	Yes	1	2	2	2	2	2	2	2	2	4	4	0	1	2	No	No	No	No	No	No
156	60	1	1	1	2	2	2	Alive	1	3	0	2	1	1	3	0	0	0	1	1	Yes	1	ICU/SCU	0	2	No	2	2	2	2	2	2	1	1	1	1	2	0	1	3	Yes	No	No	No	No	No	Yes	No	Yes
161	38	0	1	3	3	3	2	Alive	3	7	0	1	0	1	1	1	1	1	1	1	Yes	1	ICU/SCU	0	1	Yes	1	2	2	2	2	2	2	2	2	1	1	0	1	1	Yes	No	No	No	No	No	Yes	Yes	No
162	60	1	1	2	1	2	2	Alive	3	7	0	1	0	1	3	0	0	0	2		No			0	1	Yes	1	2	2	2	2	2	2	2	2	1	1	0	1	1	Yes	No	No	No	No	No	Yes	Yes	No
167	61	1	1	1	2	2	2	Alive	3	7	0	1	0	1	3	0	0	0	2		No			0	2	No	2	1	2	2	2	2	2	2	2	1	1	1	1	1	Yes	No	No	No	No	No	Yes	Yes	No
170	40	0	1	1	2	2	2	Alive	3	10	0	1	0	1	1	1	1	1	2		No			1	1	Yes	1	2	2	2	2	2	2	2	2	1	1	0	1	1	Yes	No	No	No	No	No	Yes	Yes	No
189	77	1	0	1	2	2	2	Alive	3	11	0	1	0	1	1	1	1	1	2		No			1	2	No	2	1	2	1	2	2	1	1	1	4	4	1	1	3	Yes	No	No	No	No	No
204	85	1	0	2	1	2	2	Alive	3	8	0	1	0	1	3	0	0	0	2		No			1	2	No	2	2	2	2	2	2	2	2	1	4	4	0	1	2	Yes	Yes	No	No	No	No
237	70	1	0	1	2	2	2	Alive	1		0	2	0	0	3	0	0	0	2		Yes			0	1	Yes	1	2	2	2	2	2	2	2	2	1	1	0	1	1	No	No	No	No	No	No	Yes	Yes	No
239	82	1	0	1	2	2	2	Alive	1		0	2	0	0	3	0	0	0	2		No			0	1	Yes	1	2	2	2	2	2	1	2	1	1	1	0	1	1	No	No	No	No	No	No	Yes	Yes	No
240	44	0	1	2	1	2	2	Alive	1		0	2	0	0	3	0	0	0	2		No			0	2	No	2	2	2	2	2	2	2	2	2	4	4	0	1	2	No	No	No	No	No	No
248	55	0	1	2	1	2	2	Alive	3		0	1	0	0	3	0	0	0	2		No			0	1	Yes	1	3	2	2	2	1	2	2	2	1	1	0	2	2	No	No	No	No	No	No	Yes	Yes	No
249	42	0	1	2	2	1	1	Alive	1		0	2	0	0	2	1	0	0	2		No			1	1	Yes	1	2	2	2	2	2	2	2	2	1	1	0	2	1	No	No	No	No	No	No	Yes	Yes	No
255	41	0	0	3	3	3	2	Alive	1		0	2	0	0	3	0	0	0	2		No			0	1	Yes	1	2	2	2	2	2	2	2	2	1	1	0	1	1	No	No	No	No	No	No	Yes	Yes	Yes
262	67	1	1	1	2	2	2	Alive	3		0	1	0	0	2	1	0	0	2		No			0	1	Yes	1	2	2	2	2	2	2	2	2	4	4	0	1	1	No	No	No	No	No	No
263	55	0	1	1	2	2	2	Alive	3		0	1	0	0	3	0	0	0	2		No			0	1	Yes	1	2	2	2	2	2	2	2	2	1	1	0	1	1	No	No	No	No	No	No	Yes	Yes	No
264	46	0	1	3	3	3	2	Alive	1		0	2	0	0	2	1	0	0	2		No			0	1	Yes	1	2	2	2	2	2	2	2	2	1	2	0	2	2	No	No	No	No	No	No	Yes	No	No
268	41	0	0	2	2	1	1	Alive	2		1	2	0	0	2	1	0	0	2		No			0	1	Yes	1	1	1	1	2	1	2	2	2	4	4	1	1	1	No	No	No	No	No	No
275	81	1	1	1	2	2	2	Alive	3		0	1	1	1	2	1	0	0	1	2	Yes	1	ICU/SCU	0	1	Yes	1	3	2	2	2	1	2	2	2	4	4	0	1	1	No	No	No	No	No	Yes
333	54	0	1	3	3	3	2	Alive	1		0	2	0	0	3	0	0	0	2		No			0	1	Yes	1	2	2	2	2	2	2	2	2	1	1	0	1	1	No	No	No	No	No	Yes	Yes	Yes	No
354	72	1	1	2	2	1	1	Alive	3	8	0	1	1	1	3	0	0	0	1	5	Yes	4	ICU/SCU	1	2	No	2	1	2	2	2	1	1	1	1	4	4	1	2	3	Yes	No	No	No	Yes
356	67	1	1	1	2	2	2	Alive	3		0	1	1	1	3	0	0	0	2		No			0	2	No	2	1	2	2	2	1	1	1	1	4	4	1	2	3	Yes	No	No	No	No	No
372	68	1	1	2	2	1	1	Alive	1	4	0	2	0	1	1	1	1	1	1	1	Yes	1	ICU/SCU	1	2	No	2	1	2	1	1	1	1	1	1	2	4	1	3	3	Yes	No	No	No	No	No	No
383	86	1	0	2	1	2	2	Alive	3	7	0	1	0	1	3	0	0	0	1	4	Yes	2	ICU/SCU	0	2	No	2	1	2	1	2	1	2	2	1	2	4	1	3	3	No	No	No	No	No	Yes	No
397	84	1	1	1	2	2	2	Alive	3	9	0	1	0	1	3	0	0	0	1	3	Yes	2	ICU/SCU	1	2	No	2	1	2	1	2	1	1	1	1	2	4	1	2	3	Yes	No	No	Yes	No	No	No
410	72	1	0	1	2	2	2	Alive	3	15	0	1	0	1	3	0	0	0	1	3	Yes	2	ICU/SCU	1	2	No	2	1	1	1	2	1	1	2	1	2	4	1	2	3	Yes	No	No	No	Yes	Yes	No
424	76	1	0	1	2	2	2	Alive	1	5	0	2	0	0	3	0	0	0	1	1	Yes	1	ICU/SCU	1	2	No	2	2	2	1	1	1	1	1	1	2	4	0	2	3	Yes	No	No	No	Yes	Yes	No
56	81	1	1	1	2	2	2	Alive	3		0	1	0	0	2	1	0	0	1	2	Yes		ICU/SCU	0	1	Yes	1	2	2	2	2	1	2	2	2	4	4	0	1	1				No	No	No
57	58	0	0	1	2	2	2	Alive	3		0	1	0	0	1	1	1	1	1		Yes		ICU/SCU	0	1	Yes	1	3	2	2	2	2	1	1	1	4	4	0	1	2	Yes	No	No	No	No	No
64	54	0	1	1	2	2	2	Alive	3		0	1	0	0	2	1	0	0	2		No			0	1	Yes	1	3	2	2	2	1	1	2	2	1	1	0	1	2	No	No	No	No	No	No	Yes	Yes	No
70	58	0	1	1	2	2	2	Alive	1		0	2	0	0	2	1	0	0	1	1	Yes		Non-severe	0	1	Yes	1	2	2	2	2	2	2	2	2	1	1	0	2	2	No	No	No	No	Yes	No	Yes	Yes	No
71	57	0	1	1	2	2	2	Alive	1		0	2	0	0	3	0	0	0	2		No			1	1	Yes	1	2	2	1	2	2	2	2	2	1	1	0	1	1				No	No	No	Yes	Yes	No
78	52	0	0	3	3	3	2	Alive	1		0	2	0	0	3	0	0	0	2		No			0	1	Yes	1	2	2	2	2	2	2	2	2	4	4	0	1	1	No	No	No	No	No	No
113	71	1	1	2	1	2	2	Alive	3	7	0	1	0	1	1	1	1	1	2		No			0	1	Yes	1	2	2	2	2	2	2	2	2	4	4	0	1	1	Yes	No	No	No	No	No
168	72	1	1	3	3	3	2	Alive	1	7	0	2	0	1	3	0	0	0	1	1	Yes	1	ICU/SCU	1	1	Yes	1	2	2	2	2	2	2	2	2	4	4	0	1	1	Yes	No	No	No	No	No
180	90	1	1	2	1	2	2	Alive	1	13	0	2	0	0	1	1	1	1	1	1	Yes	1	ICU/SCU	0	1	Yes	1	2	2	2	2	2	2	2	2	1	1	0	1	1	Yes	No	No	No	No	No	Yes	Yes	No
215	54	0	1	1	2	2	2	Alive	3		0	1	0	0	3	0	0	0	2		No			0	1	Yes	1	2	2	2	2	2	2	2	2	4	4	0	2	2	No	No	No	No	No	No
232	54	0	1	1	2	2	2	Alive	3		0	1	0	0	2	1	0	0	2		No			1	1	Yes	1	2	2	2	2	1	1	2	2	1	1	0	1	1	No	No	No	No	No	No	Yes	Yes	No
253	57	0	0	3	3	3	2	Alive	1		0	2	0	0	2	1	0	0	2		No			0	2	No	2	2	2	2	2	2	2	2	2	4	4	0	1	1	Yes	Yes	Yes	Yes	Yes	No
258	52	0	0	2	2	1	1	Alive	2		1	2	0	0	3	0	0	0	2		No			0	1	Yes	1	2	2	2	2	2	2	2	2	1	1	0	1	1	No	No	No	No	No	No	Yes	Yes
259	58	0	1	2	1	2	2	Alive	1		0	2	0	0	4			0	1	1	Yes		Non-severe	1	1	Yes	1	3	2	2	2	2	4	4	4	1	1	0	2	2	No	No	No	No	No	No	Yes	Yes	No
260	57	0	1	1	2	2	2	Alive	1		0	2	0	1	4			0	2		No			1	1	Yes	1	2	4	1	2	2	2	2	2	1	4	0	1	1		Yes	Yes	Yes	Yes	No	Yes		Yes
265	72	1	1	1	2	2	2	Alive	1		0	2	0	0	1	1	1	1	1		Yes		Non-severe	0	1	Yes	1	2	2	2	2	2	2	2	2	4	4	0	2	2	No	No	No	No	No	No
266	84	1	1	2	2	1	1	Alive	3		0	1	0	0	3	0	0	0	2		No			0	1	Yes	1	2	2	2	2	2	2	2	2	4	4	0	1	1	No	No	No	No	No	No
267	52	0	0	3	3	3	2	Alive	1		0	2	0	0	3	0	0	0	2		No			0	2	No	2	2	2	2	2	2	2	2	2	1	2	0	1	1	No	No	No	No	No	No	Yes	No	No
271	70	1	1	1	2	2	2	Alive	3		0	1	0	0	3	0	0	0	2		No			0	1	Yes	1	2	2	1	2	2	2	2	2	4	4	0	1	1	No	No	No	No	No	No
274	58	0	0	1	2	2	2	Alive	3		0	1	0	1	1	1	1	1	2		Yes	1	ICU/SCU	0	1	Yes	1	1	2	2	2	2	1	1	1	4	4	1	2	2	No	No	No	No	No	Yes
360	51	0	1	1	2	2	2	Alive	3	4	0	1	1	1	3	0	0	0	1	3	Yes	2	ICU/SCU	1	2	No	2	1	1	2	2	1	1	1	4	2	2	1	2	4	Yes	No	No	No	No	Yes	No	No	Yes
367	84	1	1	3	3	3	2	Alive	3	10	0	1	0	1	3	0	0	0	1		Yes	1	ICU/SCU	0	2	No	2	1	2	1	1	1	2	2	2	4	4	1	3	3	No	No	No	No	No
381		0	1	2	1	2	2	Alive	2	3	1	2	0	0	3	0	0	0	1	1	Yes	1	ICU/SCU	0	2	No	2	1	2	2	2	1	1	2	1	2	4	1	2	2	No	No	No	No	No	No	No
385	57	0	1	2	1	2	2	Alive	1	4	0	2	0	0	3	0	0	0	2		No			0	2	No	2	1	2	1	2	2	2	2	2	2	4	1	1	1	No	No	No	No	No	No	No		No
388	68	1	0	3	3	3	2	Alive	3	7	0	1	0	1	3	0	0	0	2		No		Non-severe	1	2	No	2	1	2	1	2	2	2	2	2	2	4	1	2	2	No	No	No	No	No	No	No		No
389	61	1	1	2	2	1	1	Alive	3	9	0	1	0	1	3	0	0	0	2		No			0	2	No	2	1	1	1	2	2	2	2	2	2	4	1	2	2	No	No	No	No	Yes	No	No
390	47	0	1	2	2	1	1	Alive	1	3	0	2	0	0	3	0	0	0	1	1	Yes	1	Non-severe	0	2	No	2	2	2	2	2	1	2	2	2	1	1	0	1	1	No	No	No	No	No	Yes	Yes	Yes	No
392	63	1	0	2	2	1	1	Alive	3	5	0	1	0	1	3	0	0	0	2		No			0	2	No	2	1	2	1	2	1	2	2	2	2	4	1	2	3	No	No	No	No	No	No	No
395	80	1	1	2	1	2	2	Alive	1	1	0	2	0	0	3	0	0	0	1	1	No		Non-severe	0	2	No	2	1	2	2	2	2	2	2	1	2	4	1	2	2	No	No	No	No	Yes	Yes	No
399	66	1	1	1	2	2	2	Alive	3	12	0	1	0	1	3	0	0	0	1	1	No		Non-severe	1	2	No	2	1	1	1	2	2	2	2	2	2	4	1	2	2	No	No	No	No	No	No	No
408	68	1	1	1	2	2	2	Alive	2	2	1	2	0	0	3	0	0	0	1	1	Yes	1	ICU/SCU	0	2	No	2	1	2	2	2	1	1	1	1	2	4	1	1	2	No	No	No	No	No	No	No
414	69	1	1	1	2	2	2	Alive	1	4	0	2	0	0	3	0	0	0	2		No			1	2	No	2	1	2	1	2	2	2	2	1	2	4	1	2	2	No	No	No	Yes	No	No	No
422	74	1	0	2	2	1	1	Alive	2	2	1	2	0	0	3	0	0	0	1	2	Yes	1	Non-severe	0	2	No	2	1	4	2	2	1	1	2	2	2	4	1	3	3	No	No	No	No	No	No	No
423	59	0	0	1	2	2	2	Alive	3	9	0	1	0	1	3	0	0	0	1	1	Yes	1	ICU/SCU	1	2	No	2	1	2	2	2	1	2	4	1	2	4	1	2	2	No	No	No	No	No	Yes	No
427	80	1	0	2	1	2	2	Alive	3	7	0	1	0	1	3	0	0	0	1	1	No			0	2	No	2	1	1	1	2	2	2	2	1	2	4	1	3	4		No	No	No	No	Yes	No
444	65	1	0	2	1	2	2	Alive	3	11	0	1	0	1	3	0	0	0	1	1	No		Non-severe	0	2	No	2	1	2	1	2	2	4	4	1	2	4	1	3	2	No	No	No	No	Yes	No	No
447	75	1	1	1	2	2	2	Alive	1	13	0	2	0	0	3	0	0	0	1	2	Yes		ICU/SCU	0	2	No	2	1	1	1	2	2	2	1	1	2	4	1	2	3	No	No	No	Yes	Yes	Yes	No
350	63	1	1	2	1	2	2	Alive	3	17	0	1	1	1	4			0	2		No			0	2	No	2	2	2	1	2	1	1	1	1	2	4	0	2	3	Yes	No	No	No	No	No	No
377	91	1	0	2	2	1	1	Alive	1	1	0	2	0	1	3	0	0	0	2		No			1	2	No	2	1	1	1	1	1	1	1	1	2	4	1	3	4	Yes	No	No	No	Yes	No	No
402	76	1	1	1	2	2	2	Alive	3	6	0	1	0	1	4			0	1	1	Yes	1	ICU/SCU	0	2	No	2	1	2	2	2	2	2	2	1	2	4	1	2	3	No	No	No	Yes	No	Yes	No
413	37	0	1	3	3	3	2	Alive	1	2	0	2	0	0	3	0	0	0	1	1	No			0	1	Yes	1	2	2	2	2	2	2	2	2	1	1	0	1	1	No		No	No	No	No	Yes	Yes	Yes
438	58	0	1	2	1	2	2	Alive	3	8	0	1	0	1	3	0	0	0	1	1	No			1	2	No	2	1	2	1	2	2	2	2	1	1	2	1	2	2	No	No	No	No	Yes	No	Yes	No	Yes
440	77	1	1	1	2	2	2	Alive	1	7	0	2	0	0	3	0	0	0	1	3	No			1	1		2	1	2	1	2	2	2	1	2	2	4	1	3	4	No	No	No	No	No	Yes	No
449	70	1	0	2	2	1	1	Alive	3	6	0	1	0	1	3	0	0	0	1	1	Yes	1	ICU/SCU	1	2	No	2	1	1	1	2	2	1	1	2	2	4	1	2	2		No	No	No	No	No	No
43	71	1	1	2	1	2	2	Dead	1	14	0	2	0	1	1	1	1	1	1		Yes		ICU/SCU	0	3		4	4	4	4	4	4	4	4	4	4	4				No
44	72	1	0	2	1	2	2	Dead	2	3	1	2	0	0	3	0	0	0	3				Non-severe	0	3		4	4	4	4	4	4	4	4	4	4	4				No
91	74	1	1	2	1	2	2	Dead	3		0	1	0	0	3	0	0	0	2		No			0	3		4	4	4	4	4	4	4	4	4	4	4
103	28	0	1	2	2	1	1	Dead	2		1	2	0	0	2	1	0	0	2		No		Non-severe	0	3	No	4	4	4	4	4	4	4	2	2	4	4				No	No	No	No	No	No
284	69	1	0	1	2	2	2	Dead	1		0	2	0	0	3	0	0	0	1		Yes		ICU/SCU	0	3	No	4	4	4	4	4	4	4	4	4	4	4
290	87	1	1	1	2	2	2	Dead	2		1	2	0	0	3	0	0	0	3				Non-severe	0	3		4	4	4	4	4	4	4	4	4	4	4
301	82	1	0	1	2	2	2	Dead	1	7	0	2	0	1	3	0	0	0	3				Non-severe	0	3		4	4	4	4	4	4	4	4	4	4	4
346	78	1	0	1	2	2	2	Dead	2		1	2	0	0	2	1	0	0	1	1	Yes	1	ICU/SCU	0	3		4	4	4	4	4	4	4	4	4	4	4
454	76	1	0	1	2	2	2	Dead	1	13	0	2	1	1	3	0	0	0	3					0	3		4	4	4	4	4	4	4	4	4	4	4
466	75	1	1	1	2	2	2	Dead	2	3	1	2	0	0	1	1	1	1	1	1	Yes	1	ICU/SCU	0	3		4	4	4	4	4	4	4	4	4	4	4
475	78	1	1	1	2	2	2	Dead	2	4	1	2	0	0	1	1	1	1	2		No			0	3		4	4	4	4	4	4	4	4	4	4	4
1	85	1	1	2	2	1	1	Alive	2	2	1	2	0	0	3	0	0	0	2		No			1	2	No	2	1	1	1	2	2	2	2	2	4	4	1	3	3	No	No	No	No	No	Yes
2	61	1	1	1	1	2	1	Alive	3	8	0	1	0	0	2	1	0	0	2		No			0	2	No	2	1	2	1	2	1	1	2	2	4	4	1	1	2	Yes	No	No	No	No	No
3	50	0	0	1	2	2	2	Alive	3	3	0	1	0	1	3	0	0	0	2		No			1	1	Yes	1	2	2	2	2	2	2	2	2	4	4	0	1	1	Yes	No	No	No	No	Yes
4	46	0	1	2	2	2	2	Alive	3	2	0	1	0	0	3	0	0	0	2		No			1	1	Yes	1	2	2	2	2	2	2	2	2	1	1	0	1	1	No	No	No	No	No	Yes	Yes	Yes	No
5	65	1	1	2	1	2	2	Alive	1	7	0	2	0	0	3	0	0	0	2		No			1	2	No	2	1	2	2	2	2	1	1	1	4	4	1	1	2	No	No	No	No	No	Yes
6	62	1	1	2	1	2	2	Alive	1	3	0	2	0	0	3	0	0	0	2		No			1	2	No	2	2	2	2	2	1	2	2	2	1	1	0	1	1	Yes	No	No	No	No	No	Yes	Yes	No
7	30	0	1	1	2	2	2	Alive	1	7	0	2	0	0	3	0	0	0	2		No			1	2	No	2	1	2	1	2	2	1	1	1	1	1	1	1	2	Yes	No	No	No	No	Yes	Yes	Yes	No
9	75	1	0	2	1	2	2	Alive	1	2	0	2	0	0	1	1	1	1	2		No			1	2	No	2	1	2	2	2	2	1	1	1	4	4	1	3	3	No	No	No	No	No	No
13	55	0	1	1	2	1	1	Alive	2	4	1	2	0	0	2	1	0	0	2		No			0	1	Yes	1	2	2	2	2	2	2	2	2	1	1	0	1	1	No	No	No	No	No	Yes	Yes	Yes	No
14	60	1	1	1	2	2	2	Alive	2	13	1	2	0	0	3	0	0	0	2		No			1	2	No	2	1	2	1	2	2	1	1	1	1	1	1	1	1	No	No	No	No	No	Yes	Yes	Yes	No
15	54	0	1	1	2	2	2	Alive	2	2	1	2	0	0	3	0	0	0	2		No			0	1	Yes	1	4	2	2	2	2	2	2	2	1	1		1	1	No	No		No	No	Yes	Yes	Yes	No
16	65	1	1	1	2	2	2	Alive	1	3	0	2	0	0	3	0	0	0	2		No			0	2	No	2	1	2	2	2	2	1	1	1	1	1	1	1	2	Yes	No	No	No	No	Yes	Yes	Yes	No
18	26	0	1	3	3	3	2	Alive	2	3	1	2	0	0	3	0	0	0	2		No			1	1	Yes	1	2	2	2	2	2	2	2	2	1	1	0	1	1	No	No	No	No	No	Yes	Yes	Yes	No
19	33	0	1	3	3	3	2	Alive	2	3	1	2	0	0	3	0	0	0	2		No			0	2	No	2	1	2	2	2	2	1	2	2	1	1	1	1	1	No	No	No	No	No	Yes	Yes	Yes	No
21	71	1	1	1	2	2	2	Alive	3	5	0	1	0	1	1	1	1	1	1	1	Yes	1	Non-severe	0	1	Yes	1	2	2	2	2	2	2	2	2	4	4	0	1	1	Yes	No	No	No	No	Yes
22	60	1	1	1	2	2	2	Alive	1	4	0	2	0	0	3	0	0	0	2		No			0	1	Yes	1	2	2	2	2	2	2	2	2	1	1	0	1	1	No	No	No	No	No	Yes	Yes	Yes	No
24	52	0	1	3	3	3	2	Alive	3	10	0	1	0	1	2	1	0	0	2		No			0	1	Yes	1	2	2	2	2	2	2	2	2	1	1	0	1	1	Yes	No	No	No	No	No	Yes	Yes	No
27	64	1	0	2	1	2	2	Alive	2	2	1	2	0	0	3	0	0	0	2		No			0	2	No	2	1	2	1	2	2	1	1	1	4	4	1	1	3	No	No	No	No	No	Yes
30	51	0	1	1	2	2	2	Alive	2	4	1	2	0	0	3	0	0	0	2		No			1	1	Yes	1	2	2	2	2	2	2	2	2	1	1	0	1	1	No	No	No	No	No	No	Yes	Yes	No
32	62	1	0	2	2	1	1	Alive	3		0	1	0	0	3	0	0	0	2		No			0	1	Yes	1	1	2	2	2	2	1	1	1	4	4	1	3	3	No	No	No	No	No	Yes
33	54	0	0	1	2	2	2	Alive	2		1	2	0	0	3	0	0	0	2		No			0	1	Yes	1	2	2	2	2	2	2	2	2	4	4	0	1	1	No	No	No	No	No	No
34	24	0	0	3	3	3	2	Alive	2		1	2	0	0	2	1	0	0	2		No			0	1	Yes	1	2	2	2	2	2	2	2	2	1	1	0	1	1	No	No	No	No	No	No	Yes	Yes	No
35	37	0	0	2	2	1	1	Alive	2		1	2	0	0	3	0	0	0	2		No			0	1	Yes	1	2	2	2	2	2	2	2	2	4	4	0	1	1	No	No	No	No	No	No
37	74	1	1	2	1	2	2	Alive	1		0	2	0	0	3	0	0	0	1	1	Yes	3	ICU/SCU	0	1	Yes	1	2	2	2	2	2	2	2	2	4	4	0	1	1	No	No	No	No	No	Yes
38	80	1	1	2	1	2	2	Alive	3	4	0	1	0	1	3	0	0	0	2		No			1	1	Yes	1	2	2	2	2	2	1	2	1	4	4	0	2	2	No	No	No	No	No	No
39	61	1	0	2	2	1	1	Alive	2	4	1	2	0	0	3	0	0	0	2		No			1	1	Yes	1	2	2	2	2	2	2	2	2	4	4	0	1	1	No	No	No	No	No	Yes
40	69	1	1	2	1	2	2	Alive	2	5	1	2	0	0	2	1	0	0	2		No			1	1	Yes	1	2	2	2	2	2	2	2	2	4	4	0	1	1	No	No	No	No	No	Yes
41	75	1	0	2	1	2	2	Alive	1	5	0	2	0	1	2	1	0	0	2		No			1	1	Yes	1	2	2	2	2	2	1	2	1	4	4	0	2	3	No	No	No	No	No	No
42	40	0	0	2	2	1	1	Alive	2	1	1	2	0	0	2	1	0	0	2		No		Non-severe	0	1	Yes	1	2	2	2	2	2	2	2	2	1	1	0	1	1	No	No	No	No	No	Yes	Yes	Yes	No
45		0	0	3	3	3	2	Alive	1	7	0	2	0	1	3	0	0	0	2		No		Non-severe	1	1	Yes	1	1	2	2	2	2	2	2	2	4	4	1	1	1	No	No	No	No	No	Yes
46	53	0	1	1	2	2	2	Alive	2		1	2	0	0	2	1	0	0	2		No			0	1	Yes	1	2	2	2	2	2	2	2	2	1	1	0	1	1	No	No	No	No	No	No	Yes	Yes	No
47	45	0	1	2	1	2	2	Alive	2		1	2	0	0	3	0	0	0	2		No			0	1	Yes	1	1	2	1	2	2	2	2	1	1	1	1	2	2				No	No	Yes	Yes	Yes	No
48	61	1	0	1	2	2	2	Alive	3		0	1	0	0	3	0	0	0	1		Yes		ICU/SCU	0	1	Yes	1	2	2	2	2	2	2	2	2	4	4	0	1	2				No	No	Yes
52	73	1	1	2	1	2	2	Alive	3		0	1	0	0	2	1	0	0	1	1	No			0	1	Yes	1	2	2	2	2	2	2	2	2	1	1	0	1	1				No	No	No	Yes	Yes	No
54	42	0	0	1	2	2	2	Alive	1		0	2	0	0	3	0	0	0	1	1	No			0	1	Yes	1	2	2	2	2	1	1	2	2	4	4	0	1	1				No	No	No
55	68	1	1	1	2	2	2	Alive	1		0	2	0	0	1	1	1	1	2		No			0	1	Yes	1	2	2	2	2	2	2	2	2	1	1	0	1	1				No	No	No	Yes	Yes	No
59	53	0	1	3	3	3	2	Alive	2		1	2	0	0	3	0	0	0	2		No			0	1	Yes	1	2	2	2	2	1	1	2	2	1	1	0	1	1				No	No	No	Yes	Yes	No
60	61	1	0	1	2	2	2	Alive	1		0	2	0	0	1	1	1	1	2		No			0	1	Yes	1	2	2	2	2	2	2	2	2	4	4	0	1	1				No	No	No
61	65	1	1	1	2	2	2	Alive	2		1	2	0	0	3	0	0	0	2		Yes		Non-severe	0	1	Yes	1	2	2	2	2	2	2	2	2	1	1	0	1	1				No	No	No	Yes	Yes	No
62	50	0	1	1	2	2	2	Alive	1		0	2	0	0	3	0	0	0	2		No			0	1	Yes	1	2	2	2	2	2	1	2	2	1	1	0	2	2	No	No	No	No	No	No	Yes	Yes	No
63	45	0	1	3	3	3	2	Alive	2		1	2	0	0	1	1	1	1	2		No			0	1	Yes	1	2	2	2	2	2	2	2	2	1	1	0	1	1				No	No	No	Yes	Yes	No
65	52	0	0	2	2	1	1	Alive	3		0	1	0	0	3	0	0	0	1		No			1	1	Yes	1	1	2	1	2	1	1	1	1	4	4	1	3	3	No	No	No	No	No	No
66	58	0	1	2	1	2	2	Alive	1		0	2	0	0	2	1	0	0	2		No			0	1	Yes	1	2	2	2	2	2	2	2	2	1	1	0	1	1				No	No	No	Yes	Yes	No
67	73	1	1	1	2	2	2	Alive	1		0	2	0	0	3	0	0	0	1		No			0	1	Yes	1	1	2	1	2	2	1	2	1	4	4	1	2	2	No	No	No	No	Yes	No
68	42	0	0	2	2	1	1	Alive	1		0	2	0	0	3	0	0	0	2		No			1	1	Yes	1	2	2	2	2	1	1	2	1	1	1	0	1	2	No	No	No	No	No	No	Yes	Yes	No
69	35	0	1	3	3	3	2	Alive	2		1	2	0	0	2	1	0	0	2		No			0	1	Yes	1	2	2	2	2	2	2	2	2	1	1	0	1	1	No	No	No	No	No	No	Yes	Yes	No
72	55	0	1	2	2	1	1	Alive	2		1	2	0	0	3	0	0	0	2		No			0	1	Yes	1	3	2	1	2	2	2	2	2	1	1	0	1	1	No	No	No	No	Yes	No	Yes	Yes	No
75	72	1	1	1	2	2	2	Alive	1		0	2	0	0	1	1	1	1	1		Yes		Non-severe	1	1	Yes	1	2	2	1	2	2	2	2	2	1	2	0	2	2	No	No	No	No	No	No	Yes	No	No
76	84	1	1	2	2	1	1	Alive	3		0	1	0	0	3	0	0	0	2		No			0	1	Yes	1	2	2	2	2	2	2	2	2	4	4	0	2	2	No	No	No	No	No	No
77	66	1	0	1	2	2	2	Alive	1		0	2	0	0	1	1	1	1	2		No			0	1	Yes	1	3	2	2	2	2	2	2	2	4	4	0	2	2	No	No	No	No	No	Yes
79	41	0	0	2	2	1	1	Alive	2		1	2	0	0	2	1	0	0	2		No			0	2	No	2	2	2	2	2	2	2	2	2	1	1	0	1	1	No	No	No	No	No	No	Yes	Yes	No
80	71	1	0	1	2	2	2	Alive	1		0	2	0	0	1	1	1	1	2		No			0	1	Yes	1	3	2	1	2	1	2	2	2	4	4	0	1	1	No	No	No	No	No	No
81	58	0	1	3	3	3	2	Alive	2		1	2	0	0	3	0	0	0	2		No			0	1	Yes	1	2	2	2	2	2	2	2	2	1	1	0	1	1	No	No	No	No	No	Yes	Yes	Yes	No
82	52	0	0	3	3	3	2	Alive	2		1	2	0	0	3	0	0	0	2		No		Non-severe	0	1	Yes	1	3	2	2	1	1	2	2	1	4	4	0	2	2	No	No	No	Yes	Yes	No
83	76	1	1	2	2	1	1	Alive	2		1	2	0	0	2	1	0	0	2		No		Non-severe	1	1	Yes	1	3	2	2	2	2	2	2	2	1	4	0	1	1	No	No	No	No	Yes	No	Yes		No
84	44	0	1	3	3	3	2	Alive	2		1	2	0	0	3	0	0	0	2		No		Non-severe	0	1	Yes	1	4	4	2	2	2	2	2	2	1	4		1	1	No	No	No	No	No	No	Yes		No
85	57	0	1	3	3	3	2	Alive	1		0	2	0	0	2	1	0	0	2		No		Non-severe	0	2		1	1	4	2	2	2	2	2	2	1	1	1	1	1	No	No	No	Yes	Yes	No	Yes	Yes	No
86	55	0	0	2	2	1	1	Alive	3		0	1	0	0	3	0	0	0	2		No		Non-severe	0	1	Yes	1	2	1	2	2	2	2	2	2	4	4	0	2	2	No	No	No	No	No	No
87	74	1	1	2	1	2	2	Alive	3		0	1	0	0	3	0	0	0	2		No			0	1	Yes	1	2	2	2	2	2	2	2	2	4	4	0	3	3	No	No	No	No	Yes	No
88	59	0	1	3	3	3	2	Alive	3		0	1	0	0	3	0	0	0	2		No			0	1	Yes	1	3	2	2	2	2	2	2	2	1	1	0	1	2	No	No	No	No	No	No	Yes	Yes	No
89	54	0	1	2	2	1	1	Alive	3		0	1	0	0	3	0	0	0	2		No		Non-severe	1	1	Yes	1	3	2	2	2	2	2	2	2	1	1	0	1	2	No	No	No	No	No	No	Yes	Yes	No
90	59	0	1	1	2	2	2	Alive	1		0	2	0	0	3	0	0	0	2		No			0	1	Yes	1	2	2	1	2	2	2	2	2	1	1	0	2	2	No	No	No	No	No	No	Yes	Yes	No
92	58	0	1	2	2	1	1	Alive	2		1	2	0	0	3	0	0	0	2		No		Non-severe	0	1	Yes	1	2	2	2	2	2	2	2	2	1	4	0	1	1	No	No	No	No	No	No	Yes		No
93	59	0	1	3	3	3	2	Alive	3		0	1	0	0	3	0	0	0	2		No			0	1	Yes	1	3	2	2	2	2	2	2	2	1	1	0	1	2	No	No	No	No	No	No	Yes	Yes	No
94	59	0	1	1	2	2	2	Alive	1		0	2	0	0	2	1	0	0	2		No			1	1	Yes	1	2	2	1	2	2	2	2	2	1	1	0	2	2	No	No	No	No	No	No	Yes	Yes	No
95	52	0	0	2	2	1	1	Alive	2		1	2	0	0	3	0	0	0	2		No		Non-severe	0	1	Yes	1	3	2	2	2	2	2	2	1	4	4	0	2	2	No	No	No	Yes	Yes	No
96	42	0	0	1	2	2	2	Alive	2		1	2	0	0	3	0	0	0	1		No			1	1	Yes	1	2	2	2	2	2	2	2	2	1	1	0	1	1	No	No	No	No	No	No	Yes	Yes	No
97	64	1	1	2	2	1	1	Alive	1		0	2	0	0	3	0	0	0	2		No		Non-severe	1	1	Yes	1	2	2	1	2	2	2	2	2	1	1	0	1	1	No	No	No	No	No	No	Yes	Yes	No
98	67	1	1	1	2	2	2	Alive	1		0	2	0	0	2	1	0	0	2		No			0	1	Yes	1	3	2	1	2	1	1	2	2	4	4	0	3	3	No	No	No	No	Yes	No
99	54	0	0	1	2	2	2	Alive	3		0	1	0	0	3	0	0	0	2		No			0	1	Yes	1	3	2	2	2	2	2	2	2	4	4	0	2	2	No	No	No	No	No	No
100	55	0	1	2	2	1	1	Alive	3		0	1	0	0	3	0	0	0	2		No		Non-severe	0	1	Yes	1	1	1	2	2	2	2	2	2	1	2	1	1	2	No	No	No	No	No	No	Yes	No	No
101		0	0	2	2	1	1	Alive	1		0	2	0	0	3	0	0	0	2		No		Non-severe	0	1	Yes	1	3	2	1	2	1	2	2	2	1	1	0	1	2	No	No	No	No	No	No	Yes	Yes	No
102	70	1	0	2	2	1	1	Alive	1		0	2	0	0	3	0	0	0	2		No		Non-severe	0	1	Yes	1	3	4	2	2	2	2	2	2	4	4	0	1	1	No	No	No	No	No	No
104	34	0	0	3	3	3	2	Alive	2		1	2	0	0	3	0	0	0	2		No		Non-severe	0	1	Yes	1	2	2	2	2	2	2	2	2	4	4	0	1	1	No	No	No	No	No	No
105	80	1	1	3	3	3	2	Alive	1		0	2	0	0	3	0	0	0	1		Yes		Non-severe	0	2	No	2	1	2	2	2	1	2	2	2	4	4	1	1	3	No	No	No	Yes	Yes	No
106	65	1	1	2	2	1	1	Alive	1		0	2	0	0	3	0	0	0	1		Yes		Non-severe	0	1	Yes	1	2	2	1	2	2	2	2	2	1	2	0	1	2	No	No	No	No	No	No	Yes	No	No
107	67	1	1	2	2	1	1	Alive	3		0	1	0	0	2	1	0	0	2		No			0	1	Yes	1	3	2	2	2	2	2	2	2	4	4	0	1	1	No	No	No	No	No	No
109	36	0	0	3	3	3	2	Alive	1		0	2	0	0	3	0	0	0	2		No			0	1	Yes	1	3	2	2	2	2	2	2	2	1	1	0	1	1	No	No	No	No	No	No	Yes	Yes	No
110	70	1	1	1	2	2	2	Alive	3		0	1	0	0	3	0	0	0	1	1	Yes	1	Non-severe	1	1	Yes	1	2	2	1	2	2	2	2	2	4	4	0	1	1	No	No	No	No	No	No
111	51	0	1	1	2	2	2	Alive	1	4	0	2	0	0	3	0	0	0	2		No			1	1	Yes	1	2	2	2	2	2	2	2	2	1	1	0	1	1	No	No	No	No	No	No	Yes	Yes	No
114	76	1	1	2	1	2	2	Alive	1	6	0	2	0	0	1	1	1	1	2		No			1	1	Yes	1	2	2	2	2	2	2	2	2	4	4	0	4	4	Yes	No	No	No	No	No
115	46	0	1	2	1	2	2	Alive	1	5	0	2	0	1	3	0	0	0	2		No			0	2	No	2	1	2	1	2	2	1	1	1	1	1	1	1	2	No	No	No	No	No	No	Yes	Yes	Yes
116	41	0	1	2	1	2	2	Alive	1	5	0	2	0	0	2	1	0	0	2		No			0	1	Yes	1	2	2	2	2	2	2	2	2	1	1	0	1	1	No	No	No	No	No	No	Yes	Yes	No
117	50	0	0	2	2	1	1	Alive	2	1	1	2	0	0	3	0	0	0	2		No			1	2	No	2	1	2	1	2	2	1	1	1	4	4	1	2	2	No	No	No	No	No	No
118	71	1	0	1	2	2	2	Alive	1	5	0	2	0	0	3	0	0	0	2		No			1	2	No	2	1	2	1	2	2	2	2	2	4	4	1	1	1	No	No	No	No	No	No
119	73	1	0	2	2	1	1	Alive	3	8	0	1	1	1	3	0	0	0	2		No			1	2	No	2	1	2	2	2	1	2	2	2	4	4	1	1	1	Yes	No	No	No	No	Yes
121	42	0	1	2	2	1	1	Alive	3	10	0	1	0	1	3	0	0	0	2		No			1	2	No	2	1	2	1	2	2	2	2	2	1	1	1	1	1	Yes	No	No	No	No	No	Yes	Yes	No
123	37	0	0	2	1	2	2	Alive	2	1	1	2	0	0	1	1	1	1	2		No			0	1	Yes	1	2	2	2	2	2	2	2	2	4	4	0	1	1	No	No	No	No	No	No
124	81	1	1	3	3	3	2	Alive	1	10	0	2	0	0	1	1	1	1	2		No			0	1	Yes	1	2	2	2	2	2	2	2	2	4	4	0	2	2	No	No	No	No	No	No
125	45	0	1	3	3	3	2	Alive	3	20	0	1	1	1	3	0	0	0	2		No			1	2	No	2	1	2	1	2	2	1	1	1	1	2	1	1	2	Yes	No	No	No	No	No	Yes	No	No
126	58	0	1	1	2	2	2	Alive	1	2	0	2	0	1	1	1	1	1	2		No			1	2	No	2	1	2	2	2	2	2	2	2	4	4	1	2	2	Yes	No	No	No	No	No
127	49	0	1	1	2	2	2	Alive	1	5	0	2	0	1	3	0	0	0	2		No			0	2	No	2	1	2	1	2	2	2	2	2	1	1	1	1	1	Yes	No	No	No	No	No	Yes	Yes	No
128	32	0	1	2	2	1	1	Alive	1	3	0	2	0	0	3	0	0	0	2		No			1	2	No	2	1	2	1	2	2	1	2	1	1	1	1	1	1	Yes	No	No	No	No	No	Yes	Yes	No
129	31	0	1	1	2	2	2	Alive	2	3	1	2	0	0	3	0	0	0	2		No			1	2	No	2	1	2	1	2	2	2	2	2	1	1	1	1	1	No	No	No	No	No	No	Yes	Yes	No
130	25	0	1	3	3	3	2	Alive	2	4	1	2	0	0	1	1	1	1	2		No			1	1	Yes	1	2	2	2	2	2	2	2	2	1	1	0	1	1	No	No	No	No	No	No	Yes	Yes	No
131	42	0	1	3	3	3	2	Alive	1	5	0	2	0	0	3	0	0	0	2		No			1	1	Yes	1	2	2	2	2	2	2	2	2	1	1	0	1	1	No	No	No	No	No	No	Yes	Yes	No
132	63	1	0	3	3	3	2	Alive	1	4	0	2	0	0	3	0	0	0	2		No			1	1	Yes	1	2	2	2	2	2	2	2	2	4	4	0	1	1	No	No	No	No	No	No
133	67	1	1	1	2	2	2	Alive	1	4	0	2	0	1	1	1	1	1	2		No			1	2	No	2	1	2	1	2	2	1	1	1	4	4	1	2	3	Yes	No	No	No	No	No
134	53	0	0	2	2	1	1	Alive	1	5	0	2	0	1	2	1	0	0	2		No			0	1	Yes	1	2	2	2	2	2	2	2	2	4	4	0	1	1	Yes	No	No	No	No	No
135	63	1	0	2	1	2	2	Alive	1	3	0	2	0	0	2	1	0	0	2		No			0	1	Yes	1	2	2	2	2	2	2	2	2	1	2	0	1	1	Yes	No	No	No	No	No	Yes	No	No
136	62	1	1	3	3	3	2	Alive	1	3	0	2	0	0	2	1	0	0	2		No			0	2	No	2	1	2	2	2	2	2	2	2	4	4	1	1	1	Yes	No	No	No	No	No
137	57	0	1	1	2	2	2	Alive	1	3	0	2	0	1	3	0	0	0	2		No			0	1	Yes	1	2	2	2	2	2	2	2	2	1	1	0	1	1	Yes	No	No	No	No	No	Yes	Yes	No
138	58	0	1	1	2	2	2	Alive	1	4	0	2	0	0	1	1	1	1	2		No			1	1	Yes	1	2	2	2	2	2	2	2	2	1	1	0	1	1	No	No	No	No	No	No	Yes	Yes	No
139	37	0	0	3	3	3	2	Alive	2	3	1	2	0	0	3	0	0	0	2		No			1	1	Yes	1	2	2	2	2	2	2	2	2	4	4	0	1	1	No	No	No	No	No	No
140	64	1	0	2	1	2	2	Alive	1	5	0	2	0	1	1	1	1	1	2		No			0	2	No	2	1	2	1	2	2	1	2	2	4	4	1	1	2	Yes	No	No	No	No	No
141	64	1	1	1	2	2	2	Alive	2	4	1	2	0	0	3	0	0	0	2		No			1	1	Yes	1	2	2	2	2	2	2	2	2	4	4	0	1	1	No	No	No	No	No	No
142	53	0	1	1	2	2	2	Alive	1	3	0	2	0	1	3	0	0	0	2		No			0	1	Yes	1	2	2	2	2	2	2	2	2	1	1	0	1	1	Yes	No	No	No	No	No	Yes	Yes	No
143	33	0	1	3	3	3	2	Alive	1	3	0	2	0	0	3	0	0	0	2		No			1	2	No	2	1	2	1	2	2	2	2	2	1	1	1	1	1	Yes	No	No	No	No	No	Yes	Yes	No
145	70	1	0	2	1	2	2	Alive	3	9	0	1	0	0	2	1	0	0	2		No			0	1	Yes	1	2	2	2	2	2	2	2	2	4	4	0	1	1	Yes	No	No	No	No	No
146	66	1	0	1	2	2	2	Alive	2	5	1	2	0	0	3	0	0	0	2		No			1	2	No	2	1	2	1	2	2	1	1	1	4	4	1	1	2	No	No	No	No	No	No
147	56	0	1	1	2	2	2	Alive	3	20	0	1	0	1	1	1	1	1	2		No			0	1	Yes	1	2	2	2	2	2	2	2	2	1	1	0	1	1	Yes	No	No	No	No	No	Yes	Yes	No
148	50	0	1	1	2	2	2	Alive	1	2	0	2	0	0	1	1	1	1	2		No			0	1	Yes	1	2	2	2	2	2	2	2	2	1	1	0	1	1	No	No	No	No	No	No	Yes	Yes	No
149	63	1	0	2	1	2	2	Alive	1	4	0	2	0	0	3	0	0	0	2		No			0	2	No	2	1	2	1	2	2	2	2	2	4	4	1	1	1	Yes	No	No	No	No	No
150	49	0	0	3	3	3	2	Alive	1	30	0	2	1	1	3	0	0	0	1	1	Yes	1	Non-severe	0	1	Yes	1	2	2	2	2	2	2	2	2	4	4	0	1	1	Yes	No	No	No	No	No
151	35	0	0	3	3	3	2	Alive	2	2	1	2	0	0	3	0	0	0	2		No			0	1	Yes	1	2	2	2	2	2	2	2	2	4	4	0	1	1	No	No	No	No	No	No
152	54	0	0	2	2	1	1	Alive	3	13	0	1	0	1	2	1	0	0	2		No			0	1	Yes	1	2	2	2	2	2	2	2	2	4	4	0	1	1	Yes	No	No	No	No	No
154	60	1	1	2	1	2	2	Alive	2	12	1	2	0	0	3	0	0	0	2		No			0	1	Yes	1	2	2	2	2	2	2	2	2	1	1	0	1	1	No	No	No	No	No	No	Yes	Yes	No
155	58	0	1	1	2	2	2	Alive	1	4	0	2	0	0	1	1	1	1	2		No			0	1	Yes	1	2	2	2	2	2	2	2	2	1	1	0	1	1	Yes	No	No	No	No	No	Yes	Yes	No
158	33	0	0	2	1	2	2	Alive	1	7	0	2	0	0	1	1	1	1	2		No			0	1	Yes	1	2	2	2	2	2	2	2	2	4	4	0	1	1	Yes	No	No	No	No	No
159	41	0	0	1	2	2	2	Alive	3	13	0	1	1	1	3	0	0	0	1	1	No			1	2	No	2	1	2	1	2	2	1	1	1	4	4	1	1	2	Yes	No	No	No	No	No
160	45	0	1	1	2	2	2	Alive	3	5	0	1	0	1	1	1	1	1	2		No			0	1	Yes	1	2	2	2	2	2	2	2	2	1	1	0	1	1	No	No	No	No	No	No	Yes	Yes	No
164	67	1	1	1	2	2	2	Alive	3	7	0	1	0	0	1	1	1	1	2		No			0	1	Yes	1	2	2	2	2	2	2	2	2	4	4	0	1	1	Yes	No	No	No	No	No
165	49	0	0	2	2	1	1	Alive	1	5	0	2	0	0	3	0	0	0	2		No			0	1	Yes	1	2	2	2	2	2	2	2	2	4	4	0	1	1	Yes	No	No	No	No	No
166	37	0	0	3	3	3	2	Alive	2	3	1	2	0	0	1	1	1	1	2		No			1	2	No	2	1	2	1	2	2	2	2	2	1	1	1	1	1	No	No	No	No	No	No	Yes	Yes	No
169	69	1	0	2	1	2	2	Alive	3	10	0	1	0	1	1	1	1	1	2		No			1	1	Yes	1	2	2	2	2	2	2	2	2	4	4	0	1	1	Yes	No	No	No	No	No
171	45	0	0	2	1	2	2	Alive	2	2	1	2	0	0	3	0	0	0	2		No			0	1	Yes	1	2	2	2	2	2	2	2	2	4	4	0	1	1	No	No	No	No	No	No
172	42	0	1	2	2	1	1	Alive	2	3	1	2	0	0	1	1	1	1	2		No			1	1	Yes	1	2	2	2	2	2	2	2	2	4	1	0	1	1	No	No	No	No	No	No		Yes	No
173	46	0	1	2	1	2	2	Alive	2	2	1	2	0	0	2	1	0	0	2		No			1	2	No	2	1	2	1	2	2	1	1	1	1	1	1	1	2	No	No	No	No	No	No	Yes	Yes	No
174	32	0	0	2	2	1	1	Alive	2	3	1	2	0	0	1	1	1	1	2		No			0	1	Yes	1	2	2	2	2	2	2	2	2	1	1	0	1	1	No	No	No	No	No	No	Yes	Yes	No
176	33	0	1	3	3	3	2	Alive	3	9	0	1	0	0	3	0	0	0	2		No			1	2	No	2	1	2	1	2	2	1	1	1	1	1	1	1	2	Yes	No	No	No	No	No	Yes	Yes	No
177	37	0	1	3	3	3	2	Alive	3	12	0	1	0	1	3	0	0	0	2		No			1	1	Yes	1	2	2	2	2	2	2	2	2	1	1	0	1	1	Yes	No	No	No	No	No	Yes	Yes	No
178	54	0	0	2	2	1	1	Alive	2	3	1	2	0	0	3	0	0	0	1	1	Yes	1	ICU/SCU	1	1	Yes	1	2	2	2	2	2	2	2	2	4	4	0	1	1	No	No	No	No	No	No
179	54	0	1	2	2	1	1	Alive	1	3	0	2	0	0	3	0	0	0	2		No			1	1	Yes	1	2	2	2	2	2	2	2	2	1	1	0	1	1	Yes	No	No	No	No	No	Yes	Yes	No
182	62	1	1	1	2	2	2	Alive	2	3	1	2	0	0	3	0	0	0	2		No			1	1	Yes	1	2	2	2	2	2	2	2	2	1	1	0	1	1	No	No	No	No	No	No	Yes	Yes	No
183	52	0	1	3	3	3	2	Alive	1	5	0	2	0	0	1	1	1	1	2		No			0	1	Yes	1	2	2	2	2	2	2	2	2	1	1	0	1	1	Yes	No	No	No	No	No	Yes	Yes	No
185	46	0	0	3	3	3	2	Alive	1	3	0	2	0	0	3	0	0	0	2		No			0	2	No	2	1	2	1	2	2	2	2	2	4	4	1	1	1	Yes	No	No	No	No	No
186	70	1	0	1	2	2	2	Alive	3	4	0	1	0	1	1	1	1	1	2		No			1	1	Yes	1	2	2	2	2	2	2	2	2	4	4	0	1	1	Yes	No	No	No	No	No
187	48	0	1	1	2	2	2	Alive	1	9	0	2	0	0	1	1	1	1	2		No			0	1	Yes	1	2	2	2	2	2	2	2	2	1	1	0	1	1	Yes	No	No	No	No	No	Yes	Yes	No
188	55	0	0	1	2	2	2	Alive	3	6	0	1	0	0	3	0	0	0	2		No			1	1	Yes	1	2	2	2	2	2	2	2	2	4	4	0	1	1	Yes	No	No	No	No	No
190	71	1	1	2	2	1	1	Alive	2	3	1	2	0	0	3	0	0	0	2		No			1	1	Yes	1	2	2	2	2	2	2	2	2	4	4	0	1	1	No	No	No	No	No	No
191	38	0	1	3	3	3	2	Alive	1	3	0	2	0	0	3	0	0	0	2		No			1	1	Yes	1	2	2	2	2	2	2	2	2	2	2	0	1	1	Yes	No	No	No	No	No	No	No	No
194	75	1	1	2	2	1	1	Alive	3	4	0	1	0	1	1	1	1	1	2		No			0	2	No	2	1	2	2	2	2	2	1	1	4	4	1	3	3	Yes	Yes	Yes	No	No	No
195	73	1	0	1	2	2	2	Alive	2	3	1	2	0	0	1	1	1	1	2		No			0	2	No	2	1	2	1	2	2	2	2	2	4	4	1	1	1	No	No	No	No	No	No
196	62	1	0	1	2	2	2	Alive	1	3	0	2	0	0	1	1	1	1	1	1	Yes	1	Non-severe	0	2	No	2	1	2	1	2	2	2	2	2	4	4	1	2	2	Yes	No	No	No	No	No
197	60	1	0	2	2	1	1	Alive	1	3	0	2	0	0	3	0	0	0	2		No			1	2	No	2	1	2	1	2	2	2	1	1	4	4	1	1	1	Yes	No	No	No	No	No
198	30	0	0	3	3	3	2	Alive	2	3	1	2	0	0	2	1	0	0	1	1	No			1	1	Yes	1	2	2	2	2	2	2	2	2	4	4	0	1	1	No	No	No	No	No	No
199	36	0	1	1	2	2	2	Alive	2	6	1	2	0	0	1	1	1	1	2		No			1	1	Yes	1	2	2	2	2	2	2	2	2	1	1	0	1	1	No	No	No	No	No	No	Yes	Yes	No
200	69	1	1	2	2	1	1	Alive	2	3	1	2	0	0	3	0	0	0	2		No			1	1	Yes	1	2	2	2	2	2	2	2	2	4	4	0	1	1	No	No	No	No	No	No
201	41	0	1	2	1	2	2	Alive	2	3	1	2	0	0	2	1	0	0	2		No			0	1	Yes	1	2	2	2	2	2	2	2	2	1	1	0	1	1	No	No	No	No	No	No	Yes	Yes	No
202	65	1	0	1	2	2	2	Alive	3	12	0	1	0	1	3	0	0	0	2		No			1	2	No	2	1	2	1	2	2	2	1	1	4	4	1	1	2	Yes	No	No	No	No	No
203	56	0	1	3	3	3	2	Alive	1	4	0	2	0	0	3	0	0	0	1	1	No			1	1	Yes	1	2	2	2	2	2	2	2	2	1	1	0	1	1	Yes	No	No	No	No	No	Yes	Yes	No
205	48	0	1	2	2	1	1	Alive	2	3	1	2	0	0	1	1	1	1	1	1	No			1	1	Yes	1	2	2	2	2	2	2	2	2	4	4	0	2	2	No	No	No	No	No	No
207	65	1	1	2	1	2	2	Alive	2		1	2	0	0	2	1	0	0	2		No	1	Non-severe	0	1	Yes	1	1	2	1	2	2	2	1	1	4	4	1	1	2	No	No	No	No	No	Yes
216	55	0	0	1	2	2	2	Alive	3		0	1	0	0	3	0	0	0	2		No			1	1	Yes	1	2	2	2	2	2	2	2	2	1	1	0	1	1	No	No	No	No	Yes	No	Yes	Yes	No
218	54	0	0	1	2	2	2	Alive	3		0	1	0	0	3	0	0	0	2		No			1	1	Yes	1	3	2	1	2	1	1	2	2	4	4	0	3	3	No	No	No	No	Yes	No
219	67	1	1	1	2	2	2	Alive	1		0	2	0	0	3	0	0	0	2		No			1	1	Yes	1	2	2	2	2	2	2	2	2	1	1	0	1	2	No	No	No	No	No	No	Yes	Yes	No
220	42	0	0	1	2	2	2	Alive	2		1	2	0	0	3	0	0	0	2		No		Non-severe	0	1	Yes	1	2	2	2	2	2	2	2	2	1	1	0	1	1	No	No	No	No	No	No	Yes	Yes	No
221	58	0	1	3	3	3	2	Alive	2		1	2	0	0	3	0	0	0	2		No			0	1	Yes	1	3	2	2	2	1	2	2	1	4	4	0	2	2	No	No	No	No	Yes	No
222	52	0	0	3	3	3	2	Alive	2		1	2	0	0	3	0	0	0	2		No			0	1	Yes	1	2	2	2	2	2	2	2	2	1	1	0	1	1	No	No	No	No	No	No	Yes	Yes	No
223	35	0	1	3	3	3	2	Alive	2		1	2	0	0	2	1	0	0	2		No			0	1	Yes	1	2	2	1	2	2	2	2	2	1	1	0	2	2	No	No	No	No	No	No	Yes	Yes	No
224	59	0	1	1	2	2	2	Alive	1		0	2	0	0	3	0	0	0	2		No			0	1	Yes	1	2	2	2	2	2	2	2	2	1	1	0	1	2	No	No	No	No	No	No	Yes	Yes	No
225	59	0	1	3	3	3	2	Alive	3		0	1	0	0	3	0	0	0	2		No			0	1	Yes	1	2	2	2	2	2	2	2	2	1	1	0	1	1	No	No	No	No	No	No	Yes	Yes	No
226	44	0	1	3	3	3	2	Alive	2		1	2	0	0	3	0	0	0	2		No			0	1	Yes	1	2	2	2	2	1	1	2	1	1	1	0	1	2	No	No	No	No	No	No	Yes	Yes	No
227	42	0	0	2	2	1	1	Alive	1		0	2	0	0	3	0	0	0	2		No			0	1	Yes	1	1	2	1	2	2	1	2	1	4	4	1	2	2	No	No	No	No	Yes	No
228	73	1	1	1	2	2	2	Alive	1		0	2	0	0	3	0	0	0	1		No			0	1	Yes	1	1	2	2	2	2	2	2	2	1	1	1	1	1	No	No	No	No	No	No	Yes	Yes	No
229	58	0	1	2	1	2	2	Alive	1		0	2	0	0	2	1	0	0	2		No			1	1	Yes	1	1	2	1	2	1	1	1	1	4	4	1	3	3	No	No	No	No	No	No
230	53	0	0	2	2	1	1	Alive	3		0	1	0	0	3	0	0	0	1		No			1	1	Yes	1	2	2	2	2	2	2	2	2	4	4	0	1	1	No	No	No	No	No	No
231	61	1	0	1	2	2	2	Alive	1		0	2	0	0	1	1	1	1	2		No			1	1	Yes	1	3	2	2	1	1	2	2	1	1	1	0	1	2	No	No	No	No	No	No	Yes	Yes	No
233	53	0	1	3	3	3	2	Alive	2		1	2	0	0	3	0	0	0	2		No			0	1	Yes	1	2	2	2	2	2	2	2	2	1	1	0	1	1	No	No	No	No	No	No	Yes	Yes	No
234	45	0	1	3	3	3	2	Alive	2		1	2	0	0	1	1	1	1	2		No			0	1	Yes	1	2	2	2	2	2	1	2	2	1	1	0	2	2	No	No	No	No	No	No	Yes	Yes	No
235	50	0	1	1	2	2	2	Alive	1		0	2	0	0	3	0	0	0	2		No			1	1	Yes	1	2	2	2	2	2	2	2	2	4	4	0	1	1	No	No	No	No	No	No
238	73	1	1	2	1	2	2	Alive	3		0	1	0	0	2	1	0	0	1		No			0	2	No	2	2	2	1	2	2	1	2	2	4	4	0	2	4	No	No	No	No	No	No
241	61	1	0	1	2	2	2	Alive	3		0	1	0	0	3	0	0	0	1		Yes		Non-severe	0	1	Yes	1	3	2	1	2	2	2	2	1	1	1	0	2	2	No	No	No	No	No	No	Yes	Yes	No
242	45	0	1	1	2	2	2	Alive	2		1	2	0	0	3	0	0	0	2		No			0	1	Yes	1	2	2	2	2	2	2	2	2	1	1	0	1	1	No	No	No	No	No	No	Yes	Yes	No
243	53	0	1	1	2	2	2	Alive	2		1	2	0	0	3	0	0	0	2		No			0	1	Yes	1	2	2	2	2	2	2	2	2	1	1	0	1	1	No	No	No	No	No	No	Yes	Yes	No
244	58	0	1	1	2	2	2	Alive	2		1	2	0	0	3	0	0	0	2		No			1	1	Yes	1	2	2	2	2	2	1	2	2	1	1	0	1	1	No	No	No	No	No	No	Yes	Yes	No
245	52	0	0	1	2	2	2	Alive	2		1	2	0	0	3	0	0	0	2		No			0	1	Yes	1	2	2	2	2	2	1	2	2	4	4	0	1	1	No	No	No	No	No	No
246	31	0	1	3	3	3	2	Alive	2		1	2	0	0	2	1	0	0	2		No			0	1	Yes	1	2	2	2	2	2	2	2	2	1	1	0	3	1	No	No	No	No	No	No	Yes	Yes	No
247	56	0	0	1	2	2	2	Alive	1		0	2	0	0	3	0	0	0	2		No			0	2	No	2	1	2	2	2	2	2	2	2	1	1	1	1	2	No	No	No	No	No	No	Yes	Yes	No
250	64	1	1	1	2	2	2	Alive	1		0	2	0	0	3	0	0	0	2		No			0	1	Yes	1	2	2	1	2	2	2	2	2	1	1	0	1	1	No	No	No	No	No	No	Yes	Yes	No
251	34	0	0	3	3	3	2	Alive	2		1	2	0	0	3	0	0	0	2		No			0	1	Yes	1	2	2	2	2	2	2	2	2	4	4	0	1	1	No	No	No	No	No	No
252	70	1	0	1	2	2	2	Alive	1		0	2	0	0	3	0	0	0	2		No			0	1	Yes	1	2	2	1	2	1	2	2	2	4	4	0	1	2	No	No	No	No	No	No
254	56	0	0	1	2	2	2	Alive	1		0	2	0	0	3	0	0	0	2		No			0	1	Yes	1	2	2	1	2	1	2	2	2	1	1	0	1	2	No	No	No	No	No	No	Yes	Yes	No
256	65	1	1	1	2	2	2	Alive	1		0	2	0	0	3	0	0	0	1		Yes		Non-severe	0	2	No	2	1	2	2	2	1	2	2	2	4	4	1	1	3	No	No	No	No	Yes	No
257	80	1	1	3	3	3	2	Alive	1		0	2	0	0	3	0	0	0	1		Yes		Non-severe	0	1	Yes	1	2	2	2	2	2	2	2	2	2	2	0	1	1	No	No	No	No	No	No	No	No
261	55	0	1	3	3	3	2	Alive	2		1	2	0	0	3	0	0	0	2		No			0	2	Yes	2	2	2	2	2	2	2	2	2	4	4	0	1	1	No	No	No	No	No	No
270	36	0	0	3	3	3	2	Alive	1		0	2	0	0	3	0	0	0	2		No			0	1	Yes	1	2	2	2	2	2	2	2	2	4	4	0	1	1	No	No	No	No	No	No
272	66	1	0	1	2	2	2	Alive	1		0	2	0	0	1	1	1	1	2		No			0	1	Yes	1	2	2	1	2	2	2	2	2	1	2	0	1	2	No	No	No	No	No	No	Yes	No	No
273	43	0	1	1	2	2	2	Alive	1		0	2	0	0	2	1	0	0	2		No		Non-severe	0	1	Yes	1	2	2	2	2	2	2	2	2	1	1	0	1	1	No	No	No	No	No	Yes	Yes	Yes	No
276	68	1	1	1	2	2	2	Alive	1		0	2	0	0	1	1	1	1	2		No			0	1	Yes	1	2	2	2	2	2	2	2	2	1	1	0	1	1	No	No	No	No	No	Yes	Yes	Yes	No
277	42	0	0	1	2	2	2	Alive	1		0	2	0	0	3	0	0	0	2		No			0	1	Yes	1	2	2	2	2	1	1	2	2	4	4	0	1	1	No	No	No	No	No	Yes
279	72	1	1	2	1	2	2	Alive	2	2	1	2	0	0	3	0	0	0	2		No		Non-severe	1	1	Yes	1	2	2	2	2	2	2	2	2	4	4	0	2	2	No	No	No	No	No	Yes
280	43	0	0	2	1	2	2	Alive	2	1	1	2	0	0	2	1	0	0	2		No		Non-severe	0	1	Yes	1	2	2	2	2	2	2	2	2	1	1	0	1	1	No	No	No	No	No	No	Yes	Yes	No
281	48	0	1	3	3	3	2	Alive	1	4	0	2	0	0	3	0	0	0	2		No		Non-severe	1	1	Yes	1	2	2	2	2	2	2	2	2	1	1	0	1	1	No	No	No	No	No	Yes	Yes	Yes	No
282	64	1	0	2	1	2	2	Alive	1	6	0	2	0	1	3	0	0	0	2		No		Non-severe	1	1	Yes	1	2	2	2	2	2	2	2	1	4	4	0	2	3	No	No	No	No	No	No
283	35	0	0	3	3	3	2	Alive	1	7	0	2	0	1	3	0	0	0	2		No		Non-severe	1	1	Yes	1	2	2	2	2	2	2	2	2	1	1	0	1	1	No	No	No	No	No	Yes	Yes	Yes	No
285	71	1	1	1	2	2	2	Alive	2	2	1	2	0	0	3	0	0	0	2		No		Non-severe	0	1	Yes	1	2	2	2	2	2	2	2	2	4	4	0	2	2	No	No	No	No	No	Yes
286	55	0	0	1	2	2	2	Alive	2	1	1	2	0	0	3	0	0	0	2		No		Non-severe	0	1	Yes	1	2	2	2	2	2	2	2	2	4	4	0	1	1	No	No	No	No	No	Yes
287	46	0	0	2	1	2	2	Alive	2	2	1	2	0	0	2	1	0	0	2		No	2	Non-severe	0	1	Yes	1	2	2	2	2	2	2	2	2	4	4	0	1	1	No	No	No	No	No	Yes
288	71	1	0	1	2	2	2	Alive	1	5	0	2	0	1	1	1	1	1	2		No		Non-severe	1	1	Yes	1	2	2	2	2	2	2	2	2	4	4	0	2	3	No	No	No	No	No	Yes
289	56	0	1	1	2	2	2	Alive	2	1	1	2	0	0	3	0	0	0	2		No		Non-severe	0	1	Yes	1	2	2	2	2	2	2	2	2	1	1	0	1	1	No	No	No	No	No	Yes	Yes	Yes	No
291	44	0	0	3	3	3	2	Alive	2	1	1	2	0	0	2	1	0	0	2		No		Non-severe	0	1	Yes	1	2	2	2	2	2	2	2	2	4	4	0	1	1	No	No	No	No	No	Yes
292	60	1	1	1	2	2	2	Alive	2	2	1	2	0	0	2	1	0	0	2		No		Non-severe	0	1	Yes	1	2	2	2	2	2	2	2	2	4	4	0	1	1	No	No	No	No	No	Yes
293	81	1	1	1	2	2	2	Alive	2	2	1	2	0	0	3	0	0	0	2		No		Non-severe	0	1	Yes	1	2	2	2	2	2	2	2	1	4	4	0	2	2	No	No	No	No	No	Yes
294	42	0	0	3	3	3	2	Alive	2	1	1	2	0	0	3	0	0	0	2		No		Non-severe	1	1	Yes	1	2	2	2	2	2	2	2	2	4	4	0	1	1	No	No	No	No	No	No
295	51	0	1	1	2	2	2	Alive	2	2	1	2	0	0	2	1	0	0	2		No		Non-severe	0	1	Yes	1	2	2	2	2	2	2	2	2	1	1	0	1	1	No	No	No	No	No	No	Yes	Yes	No
296	70	1	0	1	2	2	2	Alive	2	2	1	2	0	0	1	1	1	1	2		No		Non-severe	0	1	Yes	1	2	2	2	2	2	2	2	2	4	4	0	2	2	No	No	No	No	No	No
297	31	0	0	3	3	3	2	Alive	2	1	1	2	0	0	1	1	1	1	2		No		Non-severe	0	1	Yes	1	2	2	2	2	2	2	2	2	4	4	0	1	1	No	No	No	No	No	No
298	74	1	1	1	2	2	2	Alive	1	3	0	2	0	1	1	1	1	1	2		No		Non-severe	0	1	Yes	1	2	2	2	2	2	2	2	2	4	4	0	2	2	No	No	No	No	No	No
299	62	1	0	1	2	2	2	Alive	2	3	1	2	0	0	1	1	1	1	2		No		Non-severe	0	1	Yes	1	2	2	2	2	2	2	2	2	4	4	0	2	2	No	No	No	No	No	No
300	49	0	1	3	3	3	2	Alive	2	2	1	2	0	0	1	1	1	1	2		No		Non-severe	1	1	Yes	1	2	2	2	2	2	2	2	2	1	1	0	1	1	No	No	No	No	No	No	Yes	Yes	No
302	57	0	1	1	2	2	2	Alive	2	3	1	2	0	0	3	0	0	0	2		No		Non-severe	0	1	Yes	1	2	2	2	2	2	2	2	2	4	4	0	1	1	No	No	No	No	No	No
303	56	0	0	1	2	2	2	Alive	2	3	1	2	0	0	1	1	1	1	2		No		Non-severe	0	1	Yes	1	2	2	2	2	2	2	2	2	4	4	0	1	1	No	No	No	No	No	No
304	51	0	1	2	1	2	2	Alive	2	2	1	2	0	0	1	1	1	1	2		No		Non-severe	0	1	Yes	1	2	2	2	2	2	2	2	2	1	1	0	1	1	No	No	No	No	No	No	Yes	Yes	No
306	39	0	1	3	3	3	2	Alive	2	2	1	2	0	0	1	1	1	1	2		No		Non-severe	0	1	Yes	1	2	2	2	2	2	2	2	2	1	1	0	1	1	No	No	No	No	Yes	No	Yes	Yes	No
307	51	0	1	1	2	2	2	Alive	2	1	1	2	0	0	2	1	0	0	2		No		Non-severe	0	1	Yes	1	2	2	2	2	2	2	2	2	1	1	0	1	1	No	No	No	No	No	No	Yes	Yes	No
309	55	0	1	1	2	2	2	Alive	2	2	1	2	0	0	2	1	0	0	2		No		Non-severe	0	1	Yes	1	2	2	2	2	2	2	2	2	1	1	0	1	1	No	No	No	No	Yes	No	Yes	Yes	No
311	51	0	1	1	2	2	2	Alive	2	2	1	2	0	0	1	1	1	1	2		No		Non-severe	0	1	Yes	1	2	2	2	2	2	2	2	2	4	4	0	1	1	No	No	No	No	No	No
312	31	0	1	1	2	2	2	Alive	2	1	1	2	0	0	1	1	1	1	2		No		Non-severe	0	1	Yes	1	2	2	2	2	2	2	2	2	1	1	0	1	1	No	No	No	No	No	No	Yes	Yes	No
314	44	0	1	2	1	2	2	Alive	2	2	1	2	0	0	1	1	1	1	2		No		Non-severe	0	1	Yes	1	2	2	2	2	2	2	2	2	2	1	0	1	1	No	No	No	No	No	No	No	Yes	Yes
315	49	0	0	2	1	2	2	Alive	2	2	1	2	0	0	3	0	0	0	2		No		Non-severe	0	1	Yes	1	2	2	2	2	2	2	2	2	4	4	0	1	1	No	No	No	No	Yes	No
317	65	1	1	1	2	2	2	Alive	1		0	2	0	0	3	0	0	0	2		No			0	1	Yes	1	2	2	2	2	2	2	2	1	1	1	0	1	2	No	No	No	No	No	Yes	Yes	Yes	No
318	61	1	0	2	1	2	2	Alive	2		1	2	0	0	2	1	0	0	2		No			0	1	Yes	1	3	2	1	2	1	2	2	2	4	4	0	1	1	No	No	No	No	No	Yes
319	51	0	1	1	2	2	2	Alive	3		0	1	0	1	2	1	0	0	2		No			0	1	Yes	1	3	2	1	2	2	2	2	1	1	1	0	1	2	No	No	No	No	No	Yes	Yes	Yes	No
320	57	0	1	1	2	2	2	Alive	3		0	1	0	1	3	0	0	0	1	1	No		Non-severe	0	1	Yes	1	3	2	1	2	2	2	2	2	1	2	0	1	1	No	No	No	No	Yes	Yes	Yes	No	No
321	72	1	1	1	2	2	2	Alive	3		0	1	0	1	3	0	0	0	1	2	No			0	1	Yes	1	3	2	1	2	1	1	1	1	2	2	0	3	4	No	No	No	No	Yes	No	No	No
322	22	0	0	1	2	2	2	Alive	1		0	2	0	0	3	0	0	0	2		No			1	1	Yes	1	3	2	2	2	2	2	2	2	1	1	0	1	1	No	No	No	No	No	Yes	Yes	Yes	No
323	87	1	1	2	1	2	2	Alive	2		1	2	0	0	3	0	0	0	2		No			0	1	Yes	1	3	2	1	2	2	1	2	1	4	4	0	2	3	No	No	No	No	No	Yes
324	54	0	0	1	2	2	2	Alive	3		0	1	0	1	2	1	0	0	2		No			0	1	Yes	1	3	2	1	2	2	1	2	1	4	4	0	1	2	No	No	No	No	No	Yes
325	72	1	0	2	1	2	2	Alive	1		0	2	0	0	1	1	1	1	2		No			0	1	Yes	1	3	1	1	2	2	2	2	1	4	4	0	1	2	No	No	No	No	No	Yes
326	37	0	0	2	2	1	1	Alive	2		1	2	0	0	3	0	0	0	2		No			0	1	Yes	1	3	2	2	2	2	2	2	2	4	4	0	1	1	No	No	No	No	No	Yes
327	24	0	0	3	3	3	2	Alive	2		1	2	0	0	2	1	0	0	2		No			0	1	Yes	1	3	2	2	2	2	2	2	2	1	1	0	1	1	No	No	No	No	No	Yes	Yes	Yes	No
328	54	0	0	1	2	2	2	Alive	2		1	2	0	0	3	0	0	0	2		No			0	1	Yes	1	3	2	2	2	2	2	2	2	4	4	0	1	1	No	No	No	No	No	Yes
329	62	1	0	1	2	2	2	Alive	3		0	1	0	1	3	0	0	0	1	1	No		Non-severe	0	1	Yes	1	1	1	1	2	1	1	1	1	4	4	1	3	4	No	No	No	No	Yes	Yes
331	70	1	0	2	1	2	2	Alive	1		0	2	0	0	3	0	0	0	2		No			0	1	Yes	1	1	2	1	2	2	2	2	2	4	4	1	1	2	No	No	No	No	No	Yes
332	64	1	1	2	1	2	2	Alive	3		0	1	0	1	3	0	0	0	2		No			1	1	Yes	1	3	2	1	2	1	1	1	1	4	4	0	2	3	No	No	No	No	No	Yes
334	65	1	1	2	2	1	1	Alive	3		0	1	0	1	2	1	0	0	1	1	No			0	1	Yes	1	3	2	2	2	2	2	2	1	1	1	0	2	2	No	No	No	No	No	Yes	Yes	Yes	No
335	68	1	1	1	2	2	2	Alive	1		0	2	0	0	3	0	0	0	2		No			0	1	Yes	1	2	2	1	2	2	2	1	1	4	4	0	2	3	No	No	No	No	No	Yes
336	54	0	1	2	1	2	2	Alive	2		1	2	0	0	2	1	0	0	2		No			0	1	Yes	1	2	2	2	2	2	2	2	2	1	1	0	1	1	No	No	No	No	No	Yes	Yes	Yes	No
337	50	0	1	3	3	3	2	Alive	1		0	2	0	0	2	1	0	0	2		No			0	1	Yes	1	2	2	2	2	2	2	2	2	1	1	0	1	1	No	No	No	No	No	Yes	Yes	Yes	No
338	56	0	1	1	2	2	2	Alive	2		1	2	0	0	1	1	1	1	2		No			0	1	Yes	1	2	2	2	2	2	2	2	2	1	1	0	1	1	No	No	No	No	No	Yes	Yes	Yes	No
339	40	0	1	3	3	3	2	Alive	1		0	2	0	0	3	0	0	0	2		No			0	1	Yes	1	2	2	2	2	2	2	2	2	1	1	0	1	1	No	No	No	No	No	Yes	Yes	Yes	No
340	75	1	0	1	2	2	2	Alive	1		0	2	0	0	2	1	0	0	2		No			0	1	Yes	1	2	2	1	2	2	2	2	1	4	4	0	2	2	No	No	No	No	Yes	Yes
341	62	1	1	2	1	2	2	Alive	1		0	2	0	0	2	1	0	0	2		No			0	1	Yes	1	2	2	1	2	2	2	2	2	1	1	0	1	2	No	No	No	No	No	Yes	Yes	Yes	No
343	72	1	1	1	2	2	2	Alive	2	3	1	2	0	0	3	0	0	0	2		No		Non-severe	1	2	No	2	1	2	2	2	1	1	1	1	4	4	1	2	3	No	No	No	No	Yes	Yes
345	59	0	1	1	2	2	2	Alive	2	2	1	2	0	0	1	1	1	1	2		No		Non-severe	0	1	Yes	1	2	2	2	2	2	2	2	2	4	4	0	1	1	No	No	No	No	No	No
347	50	0	0	1	2	2	2	Alive	2	2	1	2	0	0	1	1	1	1	2		No		Non-severe	0	1	Yes	1	2	2	2	2	2	2	2	2	4	4	0	1	1	No	No	No	No	Yes	No
348	62	1	1	1	2	2	2	Alive	2	3	1	2	0	0	1	1	1	1	1	1	Yes	1	ICU/SCU	0	1	Yes	1	2	2	2	2	2	2	2	2	4	4	0	1	1	No	No	No	No	Yes	No
351	63	1	1	2	1	2	2	Alive	2	3	1	2	0	0	3	0	0	0	2		No		Non-severe	0	1	Yes	1	2	2	2	2	2	2	2	2	2	4	0	1	2	No	No	No	No	No	No	No
352	63	1	0	1	2	2	2	Alive	2		1	2	0	0	3	0	0	0	2		No			0	1	Yes	1	2	2	2	2	1	2	2	2	4	4	0	1	1	No	No	No	No	Yes	No
355	47	0	0	3	3	3	2	Alive	1		0	2	0	0	3	0	0	0	2		No			0	1	Yes	1	2	2	2	2	2	2	2	2	1	1	0	1	1	No	No	No	No	No	No	Yes	Yes	No
357	34	0	1	3	3	3	2	Alive	2	2	1	2	0	0	3	0	0	0	2		No			0	1	Yes	1	2	2	2	2	2	2	2	2	1	1	0	1	1	No	No	No	No	No	No	Yes	Yes	No
359	51	0	1	1	2	2	2	Alive	1	10	0	2	0	0	3	0	0	0	2		No			1	2	No	2	1	1	2	2	2	2	2	2	1	1	1	1	1	No	No	No	No	No	No	Yes	Yes	No
361	94	1	0	2	1	2	2	Alive	1	3	0	2	0	0	3	0	0	0	2		Yes	1	ICU/SCU	1	2	No	2	1	2	1	2	1	2	2	1	4	4	1	3	4	Yes	No	No	No	No
362	79	1	1	1	2	2	2	Alive	2	13	1	2	0	0	2	1	0	0	1		Yes	4	Non-severe	0	2	No	2	1	1	1	2	1	1	1	1	2	4	1	2	3	Yes	No	No	No	No	No	No
363	43	0	0	3	3	3	2	Alive	1	11	0	2	0	0	1	1	1	1	2		No			0	2	No	2	2	2	2	2	2	2	2	2	1	1	0	1	1	No	No	No	No	No	Yes	Yes	Yes	No
364		0	0	2	2	1	1	Alive	1	3	0	2	0	0	2	1	0	0	2		No			0	2	No	2	2	2	2	2	2	2	2	2	1	2	0	1	1	No	No	No	No	No	Yes	Yes	No	No
365	68	1	1	1	2	2	2	Alive	3	8	0	1	0	0	2	1	0	0	1	1	Yes	1	ICU/SCU	0	2	No	2	1	2	1	2	2	2	2	1	2	4	1	2	2	No	No	No	No	Yes	Yes	No
366	56	0	1	1	2	2	2	Alive	3	5	0	1	0	1	3	0	0	0	2		No		Non-severe	1	2	No	2	1	2	2	2	2	2	2	2	1	1	1	1	1	No	No	No	No	No	No	Yes	Yes	Yes
368	31	0	1	3	3	3	2	Alive	2	1	1	2	0	0	1	1	1	1	2		No			0	2	No	2	2	2	2	2	2	2	2	2	2	4	0	1	1	No	No	No	No	No	No	No
369	67	1	0	2	1	2	2	Alive	1	3	0	2	0	0	3	0	0	0	2		No			1	2	No	2	1	2	2	2	2	2	2	1	2	4	1	1	1	No	No	No	No	No		No
370	44	0	0	2	2	1	1	Alive	2	1	1	2	0	0	1	1	1	1	2		No			0	2	No	2	1	2	2	2	2	2	2	2	2	4	1	1	1	No	No	No	No	No	No	No
371	66	1	1	2	2	1	1	Alive	2	4	1	2	0	0	1	1	1	1	2		No			1	2	No	2	2	2	2	2	2	2	2	2	2	4	0	1	1	No	No	No	No	No	No	No
373	73	1	1	1	2	2	2	Alive	1		0	2	0	0	3	0	0	0	2		No		Non-severe	1	2	No	2	1	2	2	2	1	2	2	2	2	4	1	2	2	No	No	No	No	No	Yes	No
374	35	0	1	2	2	1	1	Alive	3	8	0	1	0	1	4			0	1	1	Yes	1	Non-severe	1	2	No	2	1	2	2	2	2	2	2	2	1	1	1	1	1	No	No	No	No	Yes	Yes	Yes	Yes	No
378	65	1	1	3	3	3	2	Alive	3	10	0	1	0	1	3	0	0	0	2		No			0	2	No	2	2	2	2	2	2	2	2	2	1	1	0	1	1	No	No	No	No	No	No	Yes	Yes	No
379	35	0	0	2	2	1	1	Alive	2	1	1	2	0	0	3	0	0	0	2		No			1	1	Yes	1	2	2	2	2	2	2	2	2	1	1	0	2	2	No	No	No	No	No	Yes	Yes	Yes	No
380	33	0	1	3	3	3	2	Alive	2		1	2	0	0	3	0	0	0	2		No		Non-severe	0	2	No	2	2	1	2	2	2	2	2	2	1	1	0	1	1	No	No	No	No	No	No	Yes	Yes	No
384	33	0	1	2	1	2	2	Alive	2	2	1	2	0	0	3	0	0	0	2		No			0	1	Yes	1	2	2	2	2	2	2	2	2	1	1	0	1	1	No	No	No	No	No	No	Yes	Yes	No
386	72	1	0	2	1	2	2	Alive	1	4	0	2	0	0	3	0	0	0	1	1	Yes		ICU/SCU	0	2	No	2	2	2	1	2	1	1	2	1	2	4	0	2	3	No	No	No	No	No	Yes	No
387	54	0	0	2	1	2	2	Alive	1	4	0	2	0	0	3	0	0	0	2		No			0	2	No	2	2	2	2	2	2	2	2	2	2	4	0	1	1	No	No	No	No	No	No	No
391	39	0	1	3	3	3	2	Alive	2	1	1	2	0	0	3	0	0	0	2		No			0	1	Yes	1	2	2	2	2	2	2	2	2	1	1	0	1	1	No	No	No	No		Yes	Yes	Yes	No
394	76	1	1	1	2	2	2	Alive	3	6	0	1	0	0	3	0	0	0	1	3	Yes	3	ICU/SCU	0	2	No	2	1	1	1	2	1	1	1	1	2	4	1	3	4	Yes	No	No	Yes		No	No
396	65	1	1	3	3	3	2	Alive	1	4	0	2	0	0	3	0	0	0	2		No			1	1	Yes	1	2	2	2	2	2	2	2	2	1	1	0	2	1	No	No	No	No	No	Yes	Yes	Yes	No
400	36	0	1	2	1	2	2	Alive	1	6	0	2	0	0	3	0	0	0	2		No			0	1	Yes	1	2	2	2	2	2	2	2	2	1	1	0	1	1	No	No	No	No	No	Yes	Yes	Yes	Yes
401	51	0	1	1	2	2	2	Alive	1	4	0	2	0	0	3	0	0	0	2		No			1	1	Yes	1	2	2	2	2	2	2	2	1	1	1	0	1	1	No	No	No	No	No	Yes	Yes	Yes	Yes
403	41	0	1	3	3	3	2	Alive	2	3	1	2	0	0	3	0	0	0	2		No			1	2	No	2	2	2	1	2	2	2	2	2	1	1	0	1	1	No	No	No	No	No	No	Yes	Yes	Yes
405	35	0	0	3	3	3	2	Alive	2		1	2	0	0	3	0	0	0	2		No			0	1	Yes	1	2	2	2	2	2	2	2	2	1	1	0	1	1	No	No	No	No	No	No	Yes	Yes	No
407	44	0	0	2	2	1	1	Alive	2	2	1	2	0	0	3	0	0	0	2		No			0	1	Yes	1	2	2	2	2	2	2	2	2	2	2	0	1	1	No		No	No	No	No	No	No	No
411	52	0	0	2	1	2	2	Alive	2	3	1	2	0	0	3	0	0	0	2		No			0	1	Yes	1	2	1	2	2	2	2	2	2	2	4	0	1	1	No	No	No	No		No	No
412	34	0	0	1	2	2	2	Alive	2	2	1	2	0	0	3	0	0	0	2		No			0	2	No	2	2	2	2	2	2	2	2	2	1	1	0	1	1	No		No	No	Yes	No	Yes	Yes	No
415	56	0	1	1	2	2	2	Alive	1	4	0	2	0	0	3	0	0	0	2		No			0	2	No	2	1	2	2	2	1	2	2	2	1	1	1	1	1	No	No	No	No	No	No	Yes	Yes	Yes
416	56	0	1	1	2	2	2	Alive	1	4	0	2	0	0	3	0	0	0	2		No		Non-severe	1	2	No	2	1	2	2	2	2	2	2	1	1	1	1	1	2		No	No	No	No	No	Yes	Yes	Yes
418	40	0	1	2	2	1	1	Alive	2	3	1	2	0	0	3	0	0	0	2		No			0	1	Yes	1	2	2	2	2	2	2	2	2	1	1	0	1	1		No	No	No	No	No	Yes	Yes	No
419	51	0	1	1	2	2	2	Alive	2	2	1	2	0	0	3	0	0	0	3					1	2	No	2	1	2	2	2	2	2	2	2	1	1	1	1	1	No	No	No	No		No	Yes	Yes	No
421	71	1	1	1	2	2	2	Alive	1	5	0	2	0	0	3	0	0	0	2		No			0	2	No	2	1	1	1	1	1	1	1	1	2	4	1	3	3	Yes	No	No	No	No	Yes	No
429	59	0	1	1	2	2	2	Alive	2	1	1	2	0	0	3	0	0	0	2		No			0	2	No	2	2	2	1	2	2	2	2	2	2	4	0	2	2	No	No	No	No	No	No	No
430	33	0	0	2	2	1	1	Alive	2	2	1	2	0	0	3	0	0	0	2		No			0	1	Yes	1	2	2	2	2	2	2	2	2	2	4	0	1	1	No	No	No	No	No	No	No
431	52	0	0	2	1	2	2	Alive	1	5	0	2	0	0	3	0	0	0	2		No			1	2	No	2	1	1	2	2	2	2	2	2	2	4	1	1	1	No	No		No		No	No
432	90	1	1	1	2	2	2	Alive	2	3	1	2	0	0	3	0	0	0	1	1	No			0	2	No	2	1	1	1	2	1	2	2	1	2	4	1	3	3	No	No	No	No	No	No	No
433	76	1	0	2	1	2	2	Alive	1	7	0	2	0	0	3	0	0	0	2		No			0	2	No	2	1	2	2	1	1	1	1	1	2	4	1	3	3	No	No	No	No	No	No	No
434	66	1	1	1	2	2	2	Alive	1	14	0	2	0	0	3	0	0	0	2		No			1	2	No	2	2	2	2	2	1	2	2	1	2	2	0	2	2	No	No	No	No	No	No	No	No	No
435	41	0	1	2	2	1	1	Alive	2		1	2	0	0	3	0	0	0	2		No			0	1	Yes	1	2	2	2	2	2	2	2	2	2	2	0	2	2	No	No	No	No	No	No	No	No	No
436	36	0	1	2	1	2	2	Alive	1	1	0	2	0	0	3	0	0	0	2		No			0	1	Yes	1	2	1	2	2	2	2	2	2	1	1	0	2	2	No	No	No	No	No	No	Yes	Yes	No
439	68	1	1	1	2	2	2	Alive	2	15	1	2	0	1	3	0	0	0	2		No			0	2	No	2	1	2	2	2	1	1	1	1	2	4	1	3	4	No	No	No	No	Yes	Yes	No
441	77	1	1	1	2	2	2	Alive	1	3	0	2	0	0	3	0	0	0	1	1	No			0	2	No	2	2	2	1	2	2	2	2	2	2	4	0	2	2	No	No	No	Yes	No	No	No
442	74	1	1	1	2	2	2	Alive	1	5	0	2	0	0	3	0	0	0	1	1	Yes	1	ICU/SCU	0	2	No	2	1	2	2	2	1	1	1	1	2	4	1	2	3	No	No	No	No	No	Yes	No
443	46	0	1	3	3	3	2	Alive	1	2	0	2	0	0	3	0	0	0	2		No			0	2	No	2	1	2	2	2	2	2	2	2	2	2	1	1	1	No	No	No	No	No	No	No	No	No
446	38	0	1	2	1	2	2	Alive	2	2	1	2	0	0	3	0	0	0	2		No			0	1	Yes	1	2	2	2	2	2	2	2	2	1	1	0	1	1	No	No	No	No	No	No	Yes	Yes	Yes
448	25	0	0	3	3	3	2	Alive	2	2	1	2	0	0	3	0	0	0	2		No			0	2	No	2	2	2	2	2	2	2	2	2	2	4	0	1	1	No	No	No	No	No	No	No
451	65	1	0	1	2	2	2	Alive	2	3	1	2	0	0	3	0	0	0	2		No			0	1	Yes	1	2	2	2	2	2	2	2	2	4	4	0	2	2	No	No	No	No	No	Yes
453	72	1	0	1	2	2	2	Alive	1	10	0	2	1	1	3	0	0	0	1	1	Yes	1	ICU/SCU	1	2	No	2	1	2	2	2	1	1	1	1	4	4	1	2	3	No	No	No	No	Yes	No
455	39	0	1	2	2	1	1	Alive	2	1	1	2	0	0	1	1	1	1	2		No			0	1	Yes	1	2	2	2	2	2	2	2	2	1	1	0	1	1	No	No	No	No	No	Yes	Yes	Yes	No
456	45	0	0	2	1	2	2	Alive	2	2	1	2	0	0	1	1	1	1	2		No			0	1	Yes	1	2	2	2	2	2	2	2	2	1	1	0	1	1	No	No	No	No	No	Yes	Yes	Yes	No
458	50	0	0	2	1	2	2	Alive	2	3	1	2	0	0	2	1	0	0	2		No		Non-severe	0	1	Yes	1	2	2	2	2	2	2	2	2	4	4	0	1	1	No	No	No	No	Yes	No
459	53	0	1	1	2	2	2	Alive	2	2	1	2	0	0	1	1	1	1	2		No			0	1	Yes	1	2	2	2	2	2	2	2	2	1	1	0	1	1	No	No	No	No	Yes	No	Yes	Yes	No
460	60	1	1	1	2	2	2	Alive	1	7	0	2	0	1	3	0	0	0	1	1	Yes	1	ICU/SCU	1	2	No	2	1	2	2	2	1	1	1	1	4	4	1	2	3	Yes	No	No	No	Yes	Yes
461	56	0	1	1	2	2	2	Alive	2	2	1	2	0	0	2	1	0	0	2		No			0	1	Yes	1	2	2	2	2	2	2	2	2	4	4	0	1	1	No	No	No	No	No	No
462	73	1	1	1	2	2	2	Alive	1	7	0	2	0	1	2	1	0	0	1	1	Yes	1	ICU/SCU	0	1	Yes	1	2	2	2	2	2	1	2	1	4	4	0	2	2	No	No	No	No	Yes	No
463	40	0	0	2	1	2	2	Alive	2	2	1	2	0	0	1	1	1	1	2		No			0	1	Yes	1	2	2	2	2	2	2	2	2	1	1	0	1	1	No	No	No	No	No	No	Yes	Yes	No
464	52	0	0	1	2	2	2	Alive	1	1	0	2	0	0	3	0	0	0	3					1	1	Yes	1	2	2	2	2	1	1	2	1	4	4	0	1	2	No	No	No	No	Yes	No
465	51	0	1	1	2	2	2	Alive	2	3	1	2	0	0	2	1	0	0	2		No			0	1	Yes	1	2	2	2	2	2	2	2	2	1	1	0	1	1	No	No	No	No	Yes	No	Yes	Yes	No
469	62	1	1	1	2	2	2	Alive	1	10	0	2	1	1	3	0	0	0	2		No			1	2	No	2	1	2	2	2	2	1	2	1	4	4	1	1	2	No	No	No	No	Yes	Yes
471	74	1	1	1	2	2	2	Alive	2	3	1	2	0	1	1	1	1	1	2		No			0	1	Yes	1	2	2	2	2	2	2	2	1	4	4	0	2	2	No	No	No	No	No	No
472	52	0	0	2	1	2	2	Alive	2	2	1	2	0	0	1	1	1	1	2		No			0	1	Yes	1	2	2	2	2	2	2	2	2	4	4	0	1	1	No	No	No	No	Yes	No
473	45	0	1	2	1	2	2	Alive	2	3	1	2	0	0	1	1	1	1	2		No			0	1	Yes	1	2	2	2	2	2	2	2	2	1	1	0	1	1	No	No	No	No	No	No	Yes	Yes	No
474	56	0	0	1	2	2	2	Alive	2	2	1	2	0	0	1	1	1	1	2		No			0	1	Yes	1	2	2	2	2	2	2	2	2	4	4	0	1	1	No	No	No	No	No	No
476	63	1	0	1	2	2	2	Alive	2	3	1	2	0	0	3	0	0	0	2		No			0	1	Yes	1	2	2	2	2	2	2	2	2	4	4	0	1	1	No	No	No	No	No	No
477	41	0	1	2	1	2	2	Alive	2	2	1	2	0	0	2	1	0	0	2		No			0	1	Yes	1	2	2	2	2	2	2	2	2	1	1	0	1	1	No	No	No	No	No	No	Yes	Yes	No
478	65	1	1	1	2	2	2	Alive	2	1	1	2	0	0	1	1	1	1	2		No			0	1	Yes	1	2	2	2	2	2	2	2	2	4	4	0	1	1	No	No	No	No	No	No
480	43	0	1	1	2	2	2	Alive	2	3	1	2	0	0	1	1	1	1	2		No			0	1	Yes	1	2	2	2	2	2	2	2	2	4	4	0	1	1	No	No	No	No	Yes	No
481	52	0	1	1	2	2	2	Alive	1	6	0	2	0	1	1	1	1	1	2		No			0	1	Yes	1	2	2	2	2	2	2	2	1	1	4	0	1	1	No	No	No	No	No	No	Yes
206	34	0	0	2	2	1	1	Dead	3		0	1	0	0	3	0	0	0	3					0	3		4	4	4	4	4	4	4	4	4	4	4
208	74	1	1	2	1	2	2	Dead	3		0	1	0	0	3	0	0	0	3					0	3		4	4	4	4	4	4	4	4	4	4	4
209	75	1	0	2	1	2	2	Dead	3		0	1	0	0	3	0	0	0	3					0	3		4	4	4	4	4	4	4	4	4	4	4
210	28	0	1	3	3	3	2	Dead	3		0	1	0	0	3	0	0	0	3					0	3		4	4	4	4	4	4	4	4	4	4	4
211	28	0	1	3	3	3	2	Dead	2		1	2	0	0	3	0	0	0	3					0	3		4	4	4	4	4	4	4	4	4	4	4
212	75	1	1	1	2	2	2	Dead	3		0	1	0	0	2	1	0	0	3					0	3		4	4	4	4	4	4	4	4	4	4	4
213	58	0	1	1	2	2	2	Dead	3		0	1	0	0	3	0	0	0	3					0	3		4	4	4	4	4	4	4	4	4	4	4
214	55	0	1	1	2	2	2	Dead	3		0	1	0	0	3	0	0	0	3					0	3		4	4	4	4	4	4	4	4	4	4	4
278	54	0	1	3	3	3	2	Dead	3		0	1	0	0	3	0	0	0	3					0	3		4	4	4	4	4	4	4	4	4	4	4
36	54	0	1	2	2	1	1	Alive	2	1	1	2	0	0	3	0	0	0	2		No		Non-severe	0	1	Yes	1	2	2	2	2	2	2	2	2	1	1	0	1	1	No	No	No	No	No	Yes	Yes	Yes	No
353	47	0	1	2	2	1	1	Alive	1		0	2	0	0	4			0	3					0	1	Yes	1	2	2	2	2	2	2	2	2	1	1	0	2	2	No	No	No	No	No	Yes	Yes	Yes	No
393	44	0	0	3	3	3	2	Alive	2	3	1	2	0	0	3	0	0	0	2		No			1	1	Yes	1	2	2	2	2	2	2	2	2	1	1	0	1	1	No	No	No	No	No	No	Yes	Yes	No
[truncated: 54 more columns]
